# Supplementary material for: VCP maintains nuclear size by regulating the DNA damage-associated MDC1–p53–autophagy axis in Drosophila
Source: Nat Commun. 2021 Jul 12;12:4258. doi: 10.1038/s41467-021-24556-0 (PMC8275807; doi:10.1038/s41467-021-24556-0)
Supplement: Supplementary file 6 — Source Data [file 41467_2021_24556_MOESM6_ESM.xlsx]

## Sheet: Fig 1c
Genotype													Number of families	1
LacZ			TER94WT			TER94K2A			TER94A229E				Number of comparisons per family	3
Nucleus size (N)	Rhabdomere size (R)	Relative size (N/R)	Nucleus size (N)	Rhabdomere size (R)	Relative size (N/R)	Nucleus size (N)	Rhabdomere size (R)	Relative size (N/R)	Nucleus size (N)	Rhabdomere size (R)	Relative size (N/R)		Alpha	0.05
2143	1712	1.25175	1363	1182	1.15313	5322	1426	3.73212	2352	1879	1.25173
2331	1217	1.91537	1705	1033	1.65053	1667	1394	1.19584	2612	1373	1.9024		Bonferroni's multiple comparisons test	Mean Diff.	95.00% CI of diff.	Below threshold?	Summary	Adjusted P Value	A-?
1654	1248	1.32532	1160	1036	1.11969	4776	1072	4.45522	4282	1628	2.63022		LacZ vs. TER94WT	0.1606	-0.02830 to 0.3496	No	ns	0.124672	B	TER94WT
1677	1264	1.32674	1445	955	1.51309	4216	1276	3.30408	3538	1997	1.77166		LacZ vs. TER94K2A	-1.762	-1.938 to -1.586	Yes	****	<0.000000000000001	C	TER94K2A
2091	1425	1.46737	1800	1204	1.49502	3829	1132	3.38251	2651	1697	1.56217		LacZ vs. TER94A229E	-0.003989	-0.1967 to 0.1887	No	ns	>0.999999999999999	D	TER94A229E
2159	1471	1.46771	2073	1552	1.3357	3560	1232	2.88961	2261	1711	1.32145
2518	1607	1.56689	2151	1465	1.46826	5684	1528	3.7199	2457	1867	1.31601		Test details	Mean 1	Mean 2	Mean Diff.	SE of diff.	n1	n2	t	DF
2228	1059	2.10387	2519	1376	1.83067	4285	1121	3.82248	2282	1403	1.62651		LacZ vs. TER94WT	1.518	1.358	0.1606	0.0785	84	72	2.046	315
2291	1230	1.8626	1430	1147	1.24673	5078	1268	4.00473	2131	1669	1.27681		LacZ vs. TER94K2A	1.518	3.28	-1.762	0.07302	84	96	24.13	315
1864	1287	1.44833	2324	1242	1.87118	1703	1129	1.50841	2547	1840	1.38424		LacZ vs. TER94A229E	1.518	1.522	-0.003989	0.08006	84	67	0.04983	315
1928	1285	1.50039	1452	1366	1.06296	3178	1102	2.88385	2378	1581	1.50411
2347	1422	1.65049	2409	1758	1.37031	4795	1179	4.06701	2384	1759	1.35532
2212	1319	1.67703	2469	1629	1.51565	4465	1521	2.93557	3106	1635	1.89969
1936	1447	1.33794	1346	1150	1.17043	3871	1356	2.85472	2277	1852	1.22948
1663	1601	1.03873	1657	1226	1.35155	4482	1290	3.47442	1774	1469	1.20762
1514	1318	1.14871	1480	1670	0.886228	4007	1196	3.35033	2207	2177	1.01378
1548	1256	1.23248	1476	1424	1.03652	4208	1140	3.69123	2617	2141	1.22233
3007	1413	2.1281	1919	1676	1.14499	4909	1266	3.87757	2554	2069	1.23441
2061	1710	1.20526	2680	1736	1.54378	1731	1404	1.23291	3624	1872	1.9359
1673	1236	1.35356	2181	1344	1.62277	4086	1142	3.57793	2318	1650	1.40485
1855	1155	1.60606	1390	1239	1.12187	5068	1313	3.85986	4437	1976	2.24545
2403	1116	2.15323	2140	1249	1.71337	4423	1296	3.41281	2146	1578	1.35995
2257	1524	1.48097	1900	1510	1.25828	4457	1326	3.36124	2298	1527	1.50491
2119	1744	1.21502	1434	1527	0.939096	3463	1424	2.43188	2751	2100	1.31
2659	1365	1.94799	2187	1723	1.2693	2581	1622	1.59125	2216	1708	1.29742
1738	1196	1.45318	1614	1245	1.29639	4260	1219	3.49467	2124	1775	1.19662
2108	1323	1.59335	3385	1509	2.24321	4543	1097	4.14129	2583	2188	1.18053
1675	1492	1.12265	2387	1256	1.90048	3694	931	3.96778	2304	1819	1.26663
1820	1161	1.56761	2686	1488	1.80511	4306	1099	3.91811	2839	1512	1.87765
2888	1521	1.89875	2505	1572	1.59351	4152	1356	3.06195	1851	1554	1.19112
2454	1437	1.70772	2533	1657	1.52867	3265	1076	3.03439	2228	1316	1.69301
2427	1248	1.94471	2199	917	2.39804	3809	999	3.81281	2705	1698	1.59305
2151	1346	1.59807	1488	1223	1.21668	3131	1242	2.52093	2768	1519	1.82225
2178	1446	1.50622	1151	1206	0.954395	4167	997	4.17954	1822	1642	1.10962
1881	1287	1.46154	1419	1296	1.09491	3979	1151	3.45699	2016	1555	1.29646
2696	1483	1.81794	2282	1745	1.30774	3963	1343	2.95086	1895	1713	1.10625
2218	1436	1.54457	1661	1515	1.09637	3779	1463	2.58305	2723	1690	1.61124
1525	1382	1.10347	2172	1310	1.65802	3833	1163	3.29579	3170	1737	1.82499
1478	1332	1.10961	1506	1349	1.11638	4498	1327	3.3896	2074	1446	1.4343
2034	1174	1.73254	2080	1748	1.18993	3556	1243	2.86082	2135	1352	1.57914
1992	1464	1.36066	2083	1474	1.41316	4345	1052	4.13023	1962	1220	1.6082
1936	1371	1.41211	3158	1834	1.72192	5455	1061	5.14138	1982	1150	1.72348
1628	1196	1.3612	2486	1829	1.35921	3747	1196	3.13294	1853	1255	1.47649
1715	1326	1.29336	1599	1197	1.33584	4163	893	4.66181	1842	1297	1.4202
2105	1202	1.75125	2137	1400	1.52643	4180	1245	3.35743	1880	1199	1.56797
2064	1169	1.76561	1262	1163	1.08512	3416	1096	3.11679	1789	1519	1.17775
2252	1352	1.66568	1790	1293	1.38438	3770	1052	3.58365	2911	1851	1.57266
1659	1450	1.14414	912	1413	0.645435	4058	1328	3.05572	2583	1413	1.82803
1926	1723	1.11782	2216	1536	1.44271	4390	1353	3.24464	1825	1636	1.11553
1731	1601	1.0812	2062	1047	1.96944	3842	1318	2.91502	1532	1311	1.16857
1518	1414	1.07355	1133	1202	0.942596	4205	1149	3.6597	1722	1431	1.20335
1509	1669	0.904134	1911	1326	1.44118	3360	1302	2.58065	2051	1313	1.56207
1817	1388	1.30908	1671	1383	1.20824	3664	1224	2.99346	3351	1385	2.41949
1653	1782	0.927609	2029	1751	1.15877	4425	1163	3.80482	1936	1338	1.44694
2661	1818	1.4637	2234	1524	1.46588	3618	1316	2.74924	2565	1463	1.75325
2519	1669	1.50929	2068	1268	1.63091	4038	1071	3.77031	2073	1643	1.26172
1919	1405	1.36584	1732	1309	1.32315	3984	1267	3.14444	1461	1334	1.0952
1449	1499	0.966644	1851	1500	1.234	2584	1159	2.22951	2807	1681	1.66984
2209	1554	1.42149	1912	1346	1.42051	3049	918	3.32135	1979	1423	1.39072
1852	1746	1.06071	1585	1647	0.962356	2614	1292	2.02322	1885	1398	1.34835
2244	1256	1.78662	1781	2024	0.879941	4290	1381	3.10644	2213	1204	1.83804
1976	1161	1.70198	1540	1289	1.19472	3655	954	3.83124	2201	1369	1.60774
2178	1474	1.47761	1896	1289	1.47091	4459	1066	4.18293	2580	1644	1.56934
1545	1337	1.15557	1447	1285	1.12607	4126	912	4.52412	3157	1396	2.26146
2238	1262	1.77338	1439	1312	1.0968	3626	1088	3.33272	3384	1751	1.93261
2278	1150	1.98087	2227	1803	1.23516	4336	1415	3.06431	2260	1576	1.43401
2134	1198	1.7813	2200	1687	1.30409	3882	1205	3.22158	2624	1321	1.98637
1430	1079	1.3253	1431	1423	1.00562	3870	1115	3.47085
1621	1041	1.55716	2621	1521	1.72321	4061	914	4.44311
1939	1032	1.87888	2525	1604	1.57419	3638	1078	3.37477
2186	1052	2.07795	1951	1473	1.32451	2628	1172	2.24232
2015	1115	1.80717	1871	1778	1.05231	4618	1320	3.49848
1643	1504	1.09242				3941	1417	2.78123
1928	1302	1.4808				4384	1061	4.13195
2121	1363	1.55613				3850	1289	2.98681
1817	1027	1.76923				4905	1072	4.57556
1863	1119	1.66488				3642	1164	3.12887
2076	1418	1.46403				3369	1423	2.36753
2402	1369	1.75457				4463	1441	3.09715
1969	1197	1.64495				3403	1089	3.12489
2427	1393	1.74228				4452	1017	4.37758
2065	1327	1.55614				3552	1273	2.79026
2585	1183	2.18512				2370	1249	1.89752
2317	1294	1.79057				3704	1447	2.55978
						4050	1452	2.78926
						3581	1298	2.75886
						3147	1247	2.52366
						3665	1128	3.24911
						3921	1356	2.89159
						4723	1481	3.18906
						5656	1307	4.32747
						4392	1145	3.83581
						4449	1298	3.42758
						3925	1111	3.53285
						4848	1133	4.27891
						3535	1688	2.09419

## Sheet: Fig 1d
Nuclear volume			Sphericity
Genotype			Genotype
LacZ	TER94K2A		LacZ	TER94K2A
17.3777	26.2104		0.732314	0.703858
13.1304	24.9136		0.72455	0.754292
13.5188	27.996		0.634241	0.671713
12.2558	27.3591		0.696388	0.696881
14.308	34.7128		0.672473	0.700028
16.9241	26.6884		0.755318	0.670033
12.8135	24.0516		0.667923	0.640369
12.3366	23.6569		0.642382	0.694277
8.60187	26.7146		0.577851	0.719374
14.9154	24.7563		0.684241	0.709991
11.8922	32.241		0.701081	0.685926
14.2262	26.9613		0.680178	0.769349
13.6394	35.2001		0.709793	0.6423
15.0019	43.4729		0.702601	0.671566
15.9139	34.6334		0.676415	0.646148
14.9168	34.4089		0.671093	0.655586
16.6014	31.7674		0.710147	0.695452
16.5363	31.9192		0.706667	0.64453
14.8177	37.5552		0.689004	0.659454
14.6102	27.9322		0.616444	0.582565
16.2561	29.8428		0.67079	0.650986
14.8409	35.3209		0.65639	0.654117
15.1475	21.2805		0.745138	0.709807
15.3224	30.809		0.669139	0.668179
15.4649	36.6974		0.696858	0.652941
13.8051	36.6834		0.536265	0.646836
15.3054	32.0833		0.637869	0.656686
19.393	31.498		0.640894	0.596492
19.0524	27.6366		0.654282	0.693809
17.3229	28.4491		0.674314	0.734403
15.691	31.299		0.650351	0.676483
22.0934	32.6749		0.550511	0.674289
20.7804	25.3253		0.593294	0.685373
17.8292	25.2848		0.645959	0.701423
18.0398	24.5424		0.63217	0.715862
20.7014	27.2491		0.677064	0.699461
18.0429	30.8539		0.59043	0.630093
18.6885	27.4452		0.60893	0.656265
18.2395	28.8585		0.575875	0.682437
	28.13			0.675009
				0.656072
				0.673923
				0.626922

## Sheet: Fig 1f
Genotype
TER94+/+ or +/K15502			TER94K15502/K15502
Nucleus size (N)	Rhabdomere size (R)	Relative size (N/R)	Nucleus size (N)	Rhabdomere size (R)	Relative size (N/R)
10.712	5.401	1.98334	24.152	2.085	11.5837
8.594	4.046	2.12407	22.894	3.171	7.2198
6.85	3.947	1.7355	25.22	2.091	12.0612
9.746	3.92	2.48622	22.369	3.358	6.66141
9.665	5.069	1.90669	24.991	2.348	10.6435
10.275	4.849	2.11899	25.108	2.963	8.47384
7.025	3.829	1.83468	24.786	3.042	8.14793
11.026	5.311	2.07607	25.048	3.189	7.8545
9.406	6.08	1.54704	19.985	1.684	11.8676
10.35	4.255	2.43243	21.382	2.779	7.69413
12.589	4.934	2.55148
8.509	4.731	1.79856
9.828	3.533	2.78177
9.946	3.612	2.7536
12.136	4.828	2.51367

## Sheet: Fig 2b
Genotype					Pearson Correlation
LacZ		TER94WT			Parameter	LacZ	TER94K2A
Relative nuclear size	FK2 intensity	Relative nuclear size	FK2 intensity		Number of XY Pairs	88	125
2.28276	17.39	1.9193	407.723		Pearson r	0.05975	0.6823
1.94892	6.31	1.7883	193.11		95% confidence interval	-0.1516 to 0.2659	0.5756 to 0.7661
2.4438	65.132	1.49628	0.036		P value (two-tailed)	0.5803	< 0.0001
2.06446	50.691	1.98639	0		P value summary	ns	***
2.2899	39.251	3.79366	3636.64		Is the correlation significant? (alpha=0.05)	No	Yes
2.18989	17.939	2.44055	993.688		R squared	0.00357	0.4655
2.03675	18.334	1.7682	10.836
2.24891	14.221	3.24515	2694.47
2.74988	7.848	2.07152	0
1.49969	2.538	2.27612	1050.41
2.15317	28.376	2.48248	0.078
2.38643	19.396	1.87465	0.048
2.32598	33.382	2.68951	363.743
2.2586	33.898	2.10097	0
1.68619	14.152	1.81316	0
2.09666	17.414	1.7095	0
2.37416	47.634	1.8737	611.735
2.2639	56.662	2.29908	89.668
1.97636	42.224	1.88851	0
2.30323	7.157	2.29391	0.018
2.19185	19.08	1.83439	63.225
1.92541	8.165	2.49094	0.133
1.88275	4.94	2.03909	0.072
2.15502	2.483	2.1286	0.021
2.48793	11.451	1.81971	0
1.70134	21.828	2.195	0.024
1.95126	15.021	2.07977	0
1.87983	6.596	3.99785	2736.81
2.30774	7.574	2.49742	0.045
2.16452	6.05	1.72368	0
1.65054	33.011	2.20222	1103.04
2.35346	4.415	3.57181	1759.46
1.99225	31.306	2.36072	0.012
2.38868	29.261	2.31466	0
2.48769	7.173	2.98751	248.523
1.73525	23.198	2.39513	0.063
1.86086	21.844	1.86509	0.579
1.60647	11.801	2.01916	0.139
1.87609	9.062	2.44717	36.949
2.46164	27.963	1.93984	0.115
1.49677	12.634	1.94903	0
2.02877	31.834	2.5724	567.079
2.08426	37.583	2.45184	0.196
2.25697	13.229	1.83522	0
2.20476	23.401	2.01619	0
2.30998	6.343	2.06846	0
2.19155	7.284	1.97311	2.004
2.10322	4.964	2.26952	0.235
1.91453	24.973	3.24138	1508.56
2.29484	21.925	1.79273	0.003
2.23812	3.974	3.25138	1787.9
2.25689	5.782	2.45098	29.792
1.75718	9.508	2.09943	0.045
2.2332	45.57	2.15226	610.362
1.94959	11.056	2.00943	0.057
1.94769	6.877	1.89559	0.018
1.82098	6.85	2.47131	0.042
2.44351	9.843	2.01752	0
1.77509	3.908	2.52463	0.253
2.24156	15.359	1.95257	0
1.51445	12.441	1.90046	0
2.35151	11.931	2.19812	1849.28
2.24824	7.643	2.52825	0.012
2.44923	21.406	2.76559	28.503
2.06364	30	2.07114	0.112
2.0374	18.117	2.35122	0.045
1.58072	13.724	1.71302	13.606
2.08215	24.454	2.15296	2688.28
1.89963	9.635	2.13133	1436.9
2.19287	35.124	3.37281	2649.67
1.95751	6.678	2.34762	0.103
2.27796	16.406	1.83847	0.507
1.77501	92.1	1.91248	0.057
1.60373	86.976	2.7743	856.863
2.37084	49.146	1.9994	0.042
1.66252	5.045	2.44567	0.042
2.34325	14.801	2.35132	334.443
2.34597	21.907	3.07737	1930.31
2.24118	14.001	2.18084	0
2.20171	63.765	1.96799	0.447
1.81973	26.131	2.53271	0.088
1.8398	10.969	2.02403	0.063
2.46429	8.929	2.01289	0.063
2.05609	19.339	1.86771	0.009
2.35442	95.156	2.3866	0.112
1.83464	20.561	3.67058	3434.27
2.04566	32.882	2.48988	0.118
2.22721	22.245	3.11391	778.309
		2.73535	2143.28
		3.06975	2585.9
		1.88131	0.027
		1.88996	0.06
		2.24456	0.012
		2.28831	0.027
		2.44683	0.679
		2.32003	3.192
		2.85083	3065.35
		1.96092	0.401
		2.19295	1844.82
		2.0385	0.154
		2.81206	0.054
		2.88595	468.407
		2.26147	0.063
		2.14246	0.091
		1.37466	0.033
		1.97134	0.501
		2.49565	2201.8
		1.87673	0.009
		2.46087	0.359
		2.14757	3.446
		2.96183	1269.2
		2.45734	378.809
		2.40714	1716.1
		2.5705	2109.49
		2.72725	438.296
		2.32659	0.241
		1.89689	0.033
		3.20021	2173.64
		2.94882	981.85
		2.7425	2229.66
		2.38276	0.256
		2.37223	1914.03
		2.35229	0.109
		2.63968	0.084
		2.50248	0.715

## Sheet: Fig 3b
Genotype										Genotype
LacZ			Derlin-1			Derlin-1ΔSHP				LacZ			Derlin-1			Derlin-1ΔSHP
Nucleus size (N)	Rhabdomere size (R)	Relative size (N/R)	Nucleus size (N)	Rhabdomere size (R)	Relative size (N/R)	Nucleus size (N)	Rhabdomere size (R)	Relative size (N/R)		TER94 intensity along the line	Line length defined by anti-Lamin	Nuclear TER94 intensity	TER94 intensity along the line	Line length defined by anti-Lamin	Nuclear TER94 intensity	TER94 intensity along the line	Line length defined by anti-Lamin	Nuclear TER94 intensity
5.079	3.997	1.2707	10.091	3.76	2.68378	3.706	2.875	1.28904		390.362	2.6	150.139	495.529	4.4	112.62	306.586	2.2	139.357
3.574	3.523	1.01448	11.072	3.204	3.45568	5.234	2.669	1.96103		216.567	2	108.284	128.748	2.73333	47.1029	348.33	2.2	158.332
4.725	3.403	1.38848	10.338	4.029	2.5659	5.36	3.438	1.55905		199.881	1.93333	103.387	84	2	42	345.318	2.2	156.963
4.769	4.301	1.10881	9.889	3.4	2.90853	5.348	3.811	1.40331		265.1	2.4	110.458	281.775	3.33333	84.5327	292.488	2.53333	115.456
5.367	4.2	1.27786	8.668	3.359	2.58053	4.535	3.646	1.24383		310.116	2.6	119.275	171.384	3	57.1279	458.804	2.53333	181.107
4.453	4.279	1.04066	10.332	3.925	2.63236	5.471	3.219	1.6996		252.489	2.33333	108.21	124.83	2.13333	58.5141	329.578	2.4	137.324
4.794	4.212	1.13818	8.713	3.46	2.51821	4.99	3.504	1.42409		339.319	3.86667	87.7548	156.268	2.86667	54.5118	331.469	2.46667	134.379
8.346	3.912	2.13343	10.642	3.09	3.44401	5.727	3.599	1.59127		302.362	3.33333	90.7086	239.365	3	79.7882	417.787	2.66667	156.67
5.933	3.384	1.75325	7.663	3.789	2.02243	5.664	3.257	1.73902		219.2	2.66667	82.1991	195.264	3.06667	63.6731	370.021	2.66667	138.758
4.646	4.519	1.0281	11.23	3.488	3.21961	5.493	3.39	1.62035		388.167	2.93333	132.33	175.75	3.13333	56.0905	326.838	2.66667	122.564
4.87	4.209	1.15704	10.174	3.586	2.83714	3.839	3.406	1.12713		255.536	2.4	106.473	175.954	3.06667	57.3763	299.839	2.53333	118.358
4.956	3.359	1.47544	12.549	3.292	3.81197	5.503	3.292	1.67163		194.283	2.13333	91.0701	133.433	2.8	47.6547	315.737	2.53333	124.633
3.975	3.785	1.0502	10.3	3.773	2.72992	4.386	3.488	1.25745		207.733	2.13333	97.3749	214.758	2.66667	80.5343	374.067	2.66667	140.275
5.104	3.545	1.43977	11.388	3.893	2.92525	4.582	3.779	1.21249		397.819	3.4	117.005	220.463	3.26667	67.4887	373.448	2.06667	180.7
4.298	3.849	1.11665	11.11	3.254	3.41426	4.642	3.697	1.25561		246.2	2.4	102.583	96.9464	2.93333	33.0499	342.846	2.2	155.839
5.085	3.087	1.64723	10.18	3.267	3.11601	3.27	3.51	0.931624		445.506	4.06667	109.55	153.44	2.8	54.7999	351.275	2.4	146.365
4.282	3.665	1.16835	12.397	3.852	3.21833	6.107	3.811	1.60247		264.655	2.4	110.273	183.367	2.53333	72.3816	280.704	2	140.352
4.484	3.637	1.23288	9.968	3.46	2.88092	6.983	3.773	1.85078		314.94	2.46667	127.678	176.789	2.2	80.3585	229.048	2.53333	90.4136
4.715	4.345	1.08516	10.338	4.061	2.54568	5.215	3.377	1.54427		324.134	2.53333	127.948	289.959	3.4	85.2822	282.847	2	141.423
6.04	3.302	1.82919	11.489	3.561	3.22634	6.761	2.53	2.67233		320.355	2.53333	126.456	214.43	3.33333	64.3292	386.974	2.4	161.239
5.085	3.694	1.37656	10.389	3.045	3.41182	6.448	3.925	1.6428		437.533	2.53333	172.711	191.835	3.13333	61.224	303.013	1.93333	156.731
5.373	3.577	1.5021	9.927	4.31	2.30325	6.164	3.694	1.66865		331.658	2.13333	155.465	331.073	3.53333	93.6999	314.004	2	157.002
4.127	2.976	1.38676	10.512	3.387	3.10363	4.997	3.637	1.37393		279.033	2.13333	130.797	174.099	3.4	51.2056	441.8	3.13333	141
5.183	3.792	1.36682	9.933	3.899	2.54758	6.369	3.593	1.77261		368.262	1.93333	190.481	157.709	2.66667	59.1407	313.577	2.26667	138.343
4.187	3.558	1.17678	8.845	4.238	2.08707	6.306	4.095	1.53993		248.934	1.46667	169.727	206.879	2.93333	70.5268	285.748	1.93333	147.801
6.176	4.019	1.5367	11.628	3.956	2.93933	4.187	3.51	1.19288		298.333	2.13333	139.844	157.32	2.73333	57.5561	274.664	2.2	124.847
4.971	3.2	1.55344	9.354	4.557	2.05267	5.278	4.513	1.16951		543.865	3.33333	163.16	207.675	3	69.2249	270.596	2.33333	115.97
4.541	3.659	1.24105	9.775	3.612	2.70626	4.437	3.846	1.15367		288.5	1.86667	154.554	187.747	3.4	55.2198	199.339	1.8	110.744
5.411	3.855	1.40363	9.525	4.241	2.24593	4.13	3.115	1.32584		297.496	2.13333	139.451	172.308	3.13333	54.9919	269.237	2.13333	126.205
4.212	3.03	1.3901	9.402	4.155	2.26282	4.965	3.618	1.37231		309.256	1.8	171.809	162.738	2.86667	56.7691	304.536	2.26667	134.354
5.363	3.292	1.6291	12.327	3.466	3.55655	5.12	3.188	1.60602		215.836	1.73333	124.521	176.305	3.06667	57.4907	268.063	2	134.031
4.146	3.068	1.35137	12.719	3.637	3.49711	5.123	3.096	1.65472		420.298	2.93333	143.284	287.811	3.13333	91.8547	404.985	3.13333	129.251
5.446	5.054	1.07756	14.288	4.358	3.27857	5.613	3.169	1.77122		284.227	2.06667	137.529	153.469	3.4	45.138	361.255	2.2	164.207
5.316	4.389	1.21121	10.657	3.523	3.02498	5.215	4.753	1.0972		379.207	2.33333	162.518	195.097	2.93333	66.5104	316.318	2.26667	139.552
6.771	3.766	1.79793	12.903	4.219	3.05831	5.284	4.042	1.30727		386.599	2.13333	181.219	203.526	3.6	56.535	228.427	1.86667	122.372
5.534	4.244	1.30396	12.855	4.187	3.07022	6.543	4.162	1.57208		375.6	2.4	156.5	125.818	3.06667	41.0274	278.986	2.2	126.812
4.529	3.472	1.30444	11.239	3.327	3.37812	5.262	4.51	1.16674		378.418	2.26667	166.949	182.393	2.93333	62.1795	478.203	2.8	170.787
4.038	2.856	1.41387	9.977	4.165	2.39544	4.333	2.957	1.46534		409.919	2.46667	166.183	173.865	2.46667	70.4857	309.139	2.06667	149.583
4.703	3.317	1.41785	12.039	3.928	3.06492	5.012	3.747	1.3376		332.659	2.33333	142.568	159.072	2.66667	59.6519	380.921	3.46667	109.881
4.633	3.969	1.1673	12.223	4.089	2.98924	5.326	3.659	1.45559		332.558	2.06667	160.915	136.408	2.66667	51.1529	673.039	3.2	210.325
4.573	3.672	1.24537	11.192	3.615	3.09599	6.183	2.897	2.13428
4.035	3.39	1.19027	12.4	3.966	3.12658	5.708	3.014	1.89383
4.149	3.314	1.25196	10.699	2.65	4.03736	5.158	4.282	1.20458
6.496	3.836	1.69343	11.363	3.166	3.58907	6.037	3.412	1.76934
3.653	3.472	1.05213	10.803	4.525	2.3874	4.74	3.839	1.2347
4.981	4.035	1.23445	14.75	3.871	3.81039	6.347	4.276	1.48433
6.094	3.668	1.6614	11.609	3.58	3.24274
6.888	3.969	1.73545	10.237	4.162	2.45964
5.645	4.352	1.2971	12.751	2.77	4.60325
6.053	3.88	1.56005	12.457	3.02	4.12484
4.579	3.482	1.31505	9.598	2.77	3.46498
6.385	3.074	2.0771	12.956	2.9	4.46759
5.819	3.26	1.78497	11.473	3.226	3.55642
5.117	3.235	1.58176	9.37	3.349	2.79785
6.363	3.159	2.01424	12.071	2.305	5.23688
6.499	3.412	1.90475	10.793	3.017	3.5774
7.021	2.941	2.38728	12.776	3.052	4.18611
6.524	3.143	2.07572	11.217	3.115	3.60096
5.012	3.434	1.45952	9.086	2.875	3.16035
4.345	3.2	1.35781	8.994	4.061	2.21473
3.782	3.007	1.25773	10.376	3.374	3.07528
5.107	3.634	1.40534	11.179	3.419	3.26967
5.37	3.615	1.48548	11.284	2.802	4.02712
6.685	3.94	1.6967	11.059	3.763	2.93888
8.263	4.108	2.01144	9.607	2.951	3.25551
5.616	3.703	1.51661	9.086	3.106	2.92531
5.19	3.343	1.5525	12.065	2.843	4.24376
5.838	3.624	1.61093	9.936	2.66	3.73534
4.089	3.128	1.30723
6.663	4.399	1.51466
7.055	4.111	1.71613
4.529	3.795	1.19341
4.993	3.482	1.43395
6.35	3.33	1.90691
5.61	4.114	1.36364
5.028	3.662	1.37302
5.512	3.57	1.54398
5.503	3.494	1.57499
4.487	2.853	1.57273
6.72	3.934	1.70819
5.028	2.767	1.81713
4.971	3.124	1.59123
6.967	3.267	2.13254
6.056	3.308	1.83071
4.168	3.33	1.25165

## Sheet: Fig 3e
γH2AV intensity									Number of families	1
LacZ 0 day	LacZ 2 day	LacZ 5 day	LacZ 8 day	TER94K2A 0 day	TER94K2A 2 day	TER94K2A 5 day	TER94K2A 8 day		Number of comparisons per family	4
12393.8	2161.668	6403.202	6027.655	13223.626	5306.686	14968.52	12870.523		Alpha	0.05
14864.5	4488.216	1400.457	3850.004	11807.204	11585.704	17204.178	17895.529
14342.7	5795.203	6880.31	5708.051	9915.636	45519.208	16318.65	12324.529		Bonferroni's multiple comparisons test	Mean Diff.	95.00% CI of diff.	Below threshold?	Summary	Adjusted P Value
7734.32	5763.628	5544.79	6983.071	8563.252	12417.779	17747.59	24098.37		LacZ 0 day vs. K2A 0 day	836.5	-1162 to 2835	No	ns	>0.999999999999999	A-E
11907.7	4080.171	5420.998	5016.289	13700.116	28252.612	13593.87	11043.938		LacZ 2 day vs. K2A 2 day	-6433	-8116 to -4749	Yes	****	<0.000000000000001	B-F
16000.3	4968.625	5208.38	3220.046	11750.719	6475.15	11589.063	6995.096		LacZ 5 day vs. K2A 5 day	-11267	-13493 to -9040	Yes	****	<0.000000000000001	C-G
14301.3	11076.82	4116.817	4529.737	9610.307	38171.021	1238.098	27763.849		LacZ 8 day vs. K2A 8 day	-15496	-17746 to -13247	Yes	****	<0.000000000000001	D-H
12817.1	9297.481	5417.735	5466.538	8979.995	15951.556	14924.346	9041.148
10003	6958.315	7124.896	4093.241	8354.392	9712.811	19093.232	18279.857		Test details	Mean 1	Mean 2	Mean Diff.	SE of diff.	n1	n2	t	DF
12461.8	7700.846	6344.61	4845.566	9751.1	10303.425	16807.717	22624.374		LacZ 0 day vs. K2A 0 day	13337	12501	836.5	798.1	58	159	1.048	745
14851.1	5640.202	8382.69	5057.313	10736.081	29076.641	10965.763	19939.598		LacZ 2 day vs. K2A 2 day	7869	14301	-6433	672.3	95	162	9.568	745
12161.7	6191.769	8558.38	4806.49	11109.691	16121.016	21548.415	19266.435		LacZ 5 day vs. K2A 5 day	7782	19049	-11267	889.3	56	88	12.67	745
11928.7	7249.015	8196.932	7141.233	9119.097	11799.377	25279.085	18122.73		LacZ 8 day vs. K2A 8 day	4824	20321	-15496	898.5	62	73	17.25	745
12572.5	6551	4915.324	4808.064	11367.126	34866.854	21819.415	21294.633
13184.5	7264.3	6747.329	5032.63	12096.707	2691.711	28196.949	14555.479
14038.9	7352.515	6435.887	5220.777	11857.539	28517.66	20380.309	13013.252
16634.2	6229.347	6504.881	3392.679	10298.313	15298.91	20155.53	17460.832
11693.7	6014.314	4937.166	4502.845	14529.41	11918.232	22426.338	15419.334
12716.4	8968.064	5458.319	5197.948	13788.092	6000.678	26214.781	17763.608
11976.8	9376.484	6639.17	5021.978	6606.57	7496.012	28650.192	20444.05
10641.5	12725.898	7705.18	3905.348	12445.188	6847.212	10443.693	24147.486
14646.5	12329.912	10020.93	8254.829	11452.574	18822.497	21219.249	21712.176
17464.1	4525.399	9028.101	3575.454	15226.265	19250.163	22276.553	2608.31
11461.3	8589.771	7963.37	4086.304	7701.943	15537.034	23933.064	8936.731
8752.02	3913.183	7924.022	3815.426	13904.877	25008.923	27376.238	22047.994
14502.7	10357.112	5479.098	4966.054	13355.882	19284.924	23774.257	22047.371
8999.65	8580.44	7494.663	4556.128	7936.339	8997.426	26143.416	17798.321
17215.5	8591.262	9797.887	4334.621	8801.636	17012.442	25396.138	25088.349
13803.3	9381.15	8460.909	5811.095	15442.803	8535.406	30010.387	24857.034
19871.4	2472.963	8378.615	4082.894	11818.525	10227.983	26268.466	22560.93
16069.9	5020.67	9635.447	4558.253	12547.312	8675.632	15419.336	38266.227
12306.9	14018.427	9166.301	1938.593	11970.612	12869.525	13824.17	24325.864
17747	9568.211	8613.036	4585.044	10918.082	19286.276	30130.843	23455.848
16551.3	7213.925	10550.648	6454.367	14408.087	21490.647	8133.682	25209.851
10144.7	7691.028	7571.972	5163.192	11972.18	11812.25	5591.146	28561.069
14055	4418.423	7539.414	5851.818	13447.549	6530.948	22742.211	25748.082
15429.5	7802.923	5059.408	7125.357	11113.459	8182.784	29145.048	23680.449
15093.4	8603.527	9639.812	3826.631	11197.309	10876.034	24677.635	30642.161
14240	8005.704	6981.493	7414.273	10981.249	6452.362	18747.184	21464.307
15814.8	7637.349	13467.966	4028.714	9619.051	16795.977	14225.238	21340.609
12688.1	8768.964	7999.711	3729.507	11095.348	14626.118	29943.064	27619.718
11786	11498.08	11784.173	4714.907	11307.883	17155.785	25187.002	33966.224
13391.3	7811.229	10175.669	4649.683	11048.511	11686.24	22992.292	10637.741
15646.7	10771.92	10573.083	3372.731	9614.368	7522.74	16760.397	17066.614
10676.8	4689.423	7019.296	5494.851	7962.932	10242.584	18736.468	22890.123
11010	9128.79	9646.938	6022.582	9416.67	8946.566	25720.701	21041.686
11339.9	12233.976	7299.355	5018.716	9873.123	22242.753	6947.929	15160.716
11912	8080.899	8296.551	4213.609	15091.732	41488.493	5654.058	16758.056
14837.6	7933.078	8493.266	5477.671	12030.596	14947.607	16691.579	22515.122
18126.1	9990.556	8988.046	2772.792	10188.631	13093.593	23190.496	24301.549
13148.7	11449.007	8602.171	4779.623	16873.445	24971.011	21672.915	28144.089
9091.55	9976.907	7386.898	4380.763	11483.144	24708.107	24989.192	17064.719
12187.5	8366.807	10695.474	5046.5	11928.147	16134.633	26515.411	1627.244
10028.1	8851.361	8728.433	2670.491	9888.655	8775.422	24532.537	18008.879
18357.9	11401.791	10898.197	4726.202	8773.634	21883.3	8540.126	27802.797
15514.3	6978.73	8108.771	4174.954	15601.507	8647.639	24657.566	22948.744
6242.28	6780.199		5507.78	9545.635	8479.089	11491.522	27675.325
14179.9	6523.208		3596.398	15599.07	26802.842	19866.294	25376.37
	7448.171		5192.21	10416.152	28028.94	8069.532	23278.929
	8636.44		5672.888	9601.711	9425.034	9443.052	7483.145
	8449.895		3536.661	17542.398	11605.412	15347.08	15312.409
	6862.426		6096.512	17417.523	24022.965	24526.803	23388.48
	6253.824			12727.426	19792.082	19915.201	26319.401
	9681.801			17872.903	28108.284	17141.249	21331.299
	11513.155			13354.323	5462.058	19918.851	17467.861
	8487.659			15329.446	10667.327	14281.32	19755.183
	9301.614			13985.332	9190.862	17877.446	25301.181
	9249.373			10980.772	7808.773	8289.566	19708.88
	10814.445			9503.829	13627.332	22872.966	21949.697
	5961.796			14457.941	30810.348	7726.218	22621.967
	7238.861			12214.903	11162.001	24435.228	15759.582
	8081.308			13163.759	4957.202	17518.428	23063.378
	6867.926			9677.906	21334.692	25062.171	25334.575
	9728.204			15819.291	19707.474	18823.941
	8136.26			15313.002	15743.712	25230.112
	10358.458			11250.347	8900.984	25700.397
	8088.405			13207.974	4138.624	3261.646
	7407.309			16947.286	15311.137	24895.324
	7340.554			16568.388	4130.853	6370.476
	9794.409			14280.205	14429.446	14245.197
	8111.309			12523.208	8920.91	18165.081
	11265.011			15448.236	14663.168	25555.16
	4935.416			17741.563	6718.66	18880.687
	6384.968			15824.113	15658.259	14102.486
	4305.811			15430.16	17186.498	21798.896
	8495.496			10116.485	10231.776	14157.111
	4358.544			13025.123	8711.537	20991.944
	5106.699			14130.66	9326.012	29028.875
	7184.627			14280.547	4852.979
	8362.273			7191.574	7908.607
	10729.239			13006.927	8376.691
	9280.465			13020.272	5101.321
	6878.781			12875.143	8917.809
	6029.426			12648.035	9219.001
	4571.622			10743.57	6857.93
				11375.882	21106.73
				12239.775	25350.741
				12903.68	8358.625
				13882.048	6522.748
				10698.274	27333.869
				13610.876	9100.38
				15267.482	16704.176
				11150.572	20118.107
				12874.028	4513.341
				9953.642	6622.492
				11407.704	16489.043
				15480.954	13982.912
				11436.087	7103.245
				11320.148	9488.078
				11405.698	11499.247
				15427.864	11445.029
				15216.456	18805.715
				14324.333	32568.558
				14778.731	22289.368
				11498.835	31449.468
				9270.023	22153.464
				7405.376	29072.657
				14964.77	6644.711
				5219.587	7474.657
				18439.163	20808.021
				12284.154	21429.249
				16652.754	6004.494
				11028.086	6617.149
				13237.898	7537.991
				14145.167	13076.989
				14841.514	12427.653
				16646.719	5142.868
				10635.524	7013.19
				12760.389	18801.837
				10233.846	16827.592
				15329.404	4421.816
				9292.28	8913.421
				14618.361	16970.698
				13146.774	16773.975
				6779.838	5755.27
				14003.73	12294.517
				12727.049	7616.947
				19984.983	6428.719
				15511.293	7748.01
				14434.438	9560.61
				10473.014	13402.582
				12447.286	24943.079
				16478.499	17477.486
				13989.223	17568.179
				10244.429	5753.551
				10731.49	6842.131
				14189.355	10560.725
				13557.9	11480.898
				17912.23	15027.275
				14883.739	7890.885
				12409.942	21829.042
				9635.625	9262.494
				13935.104	10622.392
				10821.534	14364.127
				14546.049	17257.792
				12716.184	15638.273
				13596.664	19411.852
				12338.229	12856.794
				12477.321	17011.073
					9801.611
					28910.511
					7172.407

## Sheet: Fig 3h
γH2AV intensity				Genotype
Genotype				TER94K2A L/D			TER94K2A D/D
TER94K2A L/D	TER94K2A D/D			Nucleus size (N)	Rhabdomere size (R)	Relative size (N/R)	Nucleus size (N)	Rhabdomere size (R)	Relative size (N/R)
81492	92628			11.192	2.067	5.41461	16.599	2.263	7.33495
178465	112898			11.518	1.219	9.44873	11.762	3.072	3.82878
87718	23807			12.993	2.32	5.60043	8.446	1.964	4.30041
94759	53033			14.016	2.302	6.08862	10.06	2.417	4.16219
71431	77368			11.472	2.384	4.81208	8.624	2.342	3.68232
191526	64113			11.436	1.768	6.46833	12.682	2.351	5.3943
92690	77685			14.526	2.824	5.14377	10.437	2.173	4.80304
122575	34133			13.361	2.013	6.63736	14.783	1.147	12.8884
44672	36806			14.487	2.933	4.93931	8.968	1.814	4.94377
142665	61581			14.961	2.728	5.48424	9.753	2.001	4.87406
82855	38404			11.89	1.9324	6.15297	14.019	2.873	4.87957
33316	35521			9.541	3.47	2.74957	8.404	2.305	3.64599
57254	52972			13.672	2.348	5.82283	11.629	1.367	8.50695
29015	53483			12.679	2.384	5.31837	10.561	2.076	5.08719
188165	54775			13.084	2.465	5.30791	10.45	2.094	4.99045
119343	99957			13.624	2.182	6.24381	5.875	1.479	3.97228
74050	42583			12.673	1.394	9.09111	11.243	1.949	5.7686
267880	125105			14.327	2.553	5.61183	14.291	1.584	9.0221
54718	42185			16.3	1.654	9.8549	8.014	4.083	1.96277
94364	47937			10.742	2.257	4.75941	9.164	1.771	5.17448
39389	65520			6.638	1.626	4.08241	7.492	1.762	4.25199
117033	67827			13.192	4.321	3.053	11.521	3.042	3.78731
70303	56690			12.779	1.756	7.27733	6.512	3.129	2.08118
70831	55698			16.753	2.254	7.43256	11.856	2.251	5.26699
124205	70309			9.043	2.939	3.0769	11.647	2.025	5.7516
98482	26970			15.115	1.998	7.56506	10.145	2.839	3.57344
69829	31085			12.284	2.58	4.76124	11.258	3.048	3.69357
89328	60826			15.154	2.764	5.48263	11.614	2.707	4.29036
47401	36006			14.399	2.161	6.66312	12.043	2.495	4.82685
63541	38837			11.11	2.296	4.83885	10.474	3.663	2.85941
128604	53198			5.431	2.17	2.50277	8.853	2.664	3.3232
61278	44240			14.71	2.124	6.92561	13.896	3.084	4.50584
43011	49780			11.819	1.928	6.13019	9.345	3.585	2.6067
64932	70859			13.938	1.436	9.70613	12.366	2.429	5.09098
67956	57898			11.807	1.94	6.08608	9.768	2.142	4.56022
71361	38749			9.01	2.634	3.42065	9.584	2.824	3.39377
44381	73735			8.886	2.284	3.89054	11.617	3.959	2.93433
116957	106626			16.988	3.223	5.27087	11.632	2.643	4.40106
66199	58016			10.154	1.666	6.09484	10.507	4.303	2.44178
146305	45796			12.185	2.025	6.01728	12.812	2.948	4.346
106242	34372			9.065	1.666	5.44118	10.73	3.775	2.84238
158095	102311			16.153	1.177	13.7239	5.73	3.787	1.51307
51731	32401			11.97	2.39	5.00837	9.372	4.224	2.21875
61475	41449			10.121	2.031	4.98326	8.959	2.544	3.52162
64053	50240			10.507	1.955	5.37442	8.832	3.971	2.22412
46094	112063			12.851	3.12	4.11891	9.273	3.159	2.93542
79972	31530			8.932	2.269	3.93654	6.503	2.363	2.75201
83585	35366			9.436	2.058	4.58503	13.603	3.401	3.99971
163802	69325			21.186	2.26	9.37434	11.071	3.241	3.41592
50455	48113			13.467	1.982	6.79465	6.717	1.967	3.41485
64899	18607			14.768	2.369	6.23385	8.171	2.432	3.35979
53211	61648			8.156	1.66	4.91325	7.411	2.206	3.35947
55654	30558			18.579	2.909	6.38673	6.083	2.145	2.8359
61373	49390			9.034	1.904	4.74475	11.632	2.393	4.86084
208551	45987			11.832	2.176	5.4375	12.028	2.073	5.80222
103891	32752			14.119	3.419	4.12957	8.443	1.551	5.44358
120112	39393			8.962	2.574	3.48174	11.581	1.955	5.92378
82137	61926			17.396	2.728	6.37683	10	1.427	7.00771
77394	88101			13.198	1.448	9.11464	12.598	2.085	6.04221
199105	58213			14.656	2.87	5.10662	11.107	2.103	5.2815
90777	77814			14.357	2.067	6.94581	9.668	2.583	3.74294
199889	94626			8.666	2.127	4.07428	11.931	2.064	5.78052
66592	65396			16.234	2.453	6.61802	6.569	2.553	2.57305
120329	43692			6.135	2.532	2.42299	4.556	2.154	2.11513
100789	107825			14.034	2.387	5.87935	8.763	2.921	3
104508	40752			15.944	1.635	9.75168	10.139	1.723	5.8845
29241	66304			15.884	2.23	7.12287	6.792	2.242	3.02944
74407	55976			12.275	2.133	5.75481	7.809	2.133	3.66104
96504	47676			16.844	2.23	7.55336	13.549	1.88	7.20692
109273	33556			11.943	3.69	3.23658	8.132	1.877	4.33244
132179	71095			18.573	1.955	9.50026	8.796	1.672	5.26077
153050	42972			10.187	3.724	2.7355	15.096	3.274	4.61087
154969	44870			15.431	3.389	4.55326	7.948	2.281	3.48444
72147	88023			16.074	1.566	10.2644	14.246	1.635	8.71315
210884	43489			17.661	2.99	5.90669	9.882	4.689	2.10749
109293	49834			14.236	2.728	5.21847	7.049	3.06	2.3036
101031	51148			9.2	3.277	2.80745	10.567	1.325	7.97509
80888	59856			15.259	2.664	5.72785	9.743	2.966	3.2849
136777	30490			16.844	2.206	7.63554	9.511	3.256	2.92107
177358	101925			19.553	3.603	5.42687	7.77	2.598	2.99076
151618	39773			20.371	3.03	6.7231	11.488	2.667	4.30746
113950	30300			19.433	3.223	6.02948	10.444	3.383	3.0872
132746	57519			16.195	3.171	5.10722	8.615	4.161	2.07042
183609	55039			12.203	2.613	4.67011	12.263	2.785	4.40323
72825	68542			12.824	2.897	4.42665	12.459	3.54	3.51949
119102	43779			19.481	1.829	10.6512	10.22	3.476	2.94016
131911	19593			16.638	2.393	6.95278	9.979	3.111	3.20765
137210	119070			11.651	3.011	3.86948	11.322	2.936	3.85627
95704	60031			13.992	3.177	4.40416	8.657	2.586	3.34764
61165	112079			14.852	2.547	5.83117	7.921	3.349	2.36518
182767	40729			16.113	3.896	4.13578	12.882	3.648	3.53125
81555	61004			14.363	3.054	4.70301	9.925	4.182	2.37327
148951	76824			15.012	3.214	4.67082	12.435	4.013	3.09868
46007	56756			17.36	2.441	7.11184	13.434	3.576	3.75671
160858	83798			14.185	3.802	3.73093	12.507	3.265	3.83063
107842	43770			19.704	3.769	5.22791	10.009	2.933	3.41255
101736	41480			14.071	2.996	4.6966	8.319	2.158	3.85496
105295	110509			16.319	2.921	5.58678	6.669	3.597	1.85404
128580	32730			17.064	1.554	10.9807	14.547	3.856	3.77256
139779	32259			18.428	2.96	6.22568	12.094	2.975	4.06521
258099	51499			12.351	2.305	5.35835	12.236	4.378	2.79488
105342	29924			13.748	1.91	7.19791	10.163	2.849	3.56722
106162	88530			22.984	3.944	5.82759	11.777	3.536	3.3306
190111	66645			15.066	3.992	3.77405	10.495	3.174	3.30655
130072	64512			17.194	1.681	10.2284	9.215	2.393	3.85081
52953	34305			15.039	2.158	6.96895	7.637	2.052	3.72173
158489	35049			13.889	2.978	4.66387	9.433	2.728	3.45784
77329	32794			15.003	3.862	3.88477	7.658	2.399	3.19216
343551	69747			18.503	2.233	8.28616	9.813	2.631	3.72976
529517	67100			14.037	2.278	6.16198	11.53	2.782	4.1445
523962	98230			12.067	2.55	4.73216	8.808	2.845	3.09596
523302	72415			15.978	3.017	5.29599	8.28	3.075	2.69268
199331	42288			19.565	2.227	8.78536	10.169	2.227	4.56623
269791	111031			15.745	2.363	6.66314	5.41	3.066	1.76451
219285	25490			14.931	2.396	6.23164	6.294	3.92	1.60561
253289	64818			13.072	3.298	3.96361	8.678	2.692	3.22363
271051	38442			11.213	3.588	3.12514	13.582	3.645	3.7262
597659	60873			17.48	3.561	4.90873	8.247	2.942	2.8032
191296	143185			12.163	2.981	4.08017	4.291	1.976	2.17156
249318	24509			16.548	3.428	4.8273	11.346	3.027	3.74827
507949	50895			11.041	2.016	5.47669	12.04	2.855	4.21716
261714	44994			14.837	2.025	7.32691	8.404	2.882	2.91603
281604	36728			16.485	2.26	7.29425	8.316	3.189	2.60771
199758	97238			14.629	0.769	19.0234	10.284	4.997	2.05803
206826	73763			13.681	1.744	7.84461	6.877	2.305	2.98351
244000	27921			12.71	1.678	7.57449	7.112	3.582	1.98548
297301	43706			11.307	1.774	6.37373	5.172	4.276	1.20954
298174	63692			9.062	2.212	4.09675	10.628	4.221	2.51789
225870	89203			14.408	2.529	5.69711	8.38	4.028	2.08044
181380	46663			11.177	1.575	7.09651	8.383	2.719	3.08312
449360	62201			10.084	1.738	5.80207	4.119	3.304	1.24667
223475	66364			10.766	2.176	4.94761	4.068	4.019	1.01219
120199	53293			15.127	1.765	8.57054	6.835	3.893	1.75571
205109	50947			13.829	3.045	4.54154	10.157	3.322	3.05749
273234	79229			19.33	2.245	8.61025	14.626	3.715	3.93701
412228	24037			19.221	2.489	7.72238	6.186	4.074	1.51841
329593	34224			10.824	1.925	5.62286	6.922	3.543	1.95371
209966	41354			12.848	2.323	5.53078	10.501	2.661	3.94626
353590	61264			9.285	1.817	5.11007	7.93	2.489	3.18602
206466	51353			10.975	2.812	3.90292	10.739	2.589	4.14793
156822	39355			13.413	1.883	7.12321	7.381	3.392	2.176
268048	58909			11.94	1.934	6.17373	5.25	3.123	1.68108
457698	67270			13.983	2.124	6.58333	13.545	3.621	3.74068
416252	33113			10.821	2.673	4.04826	12.692	3.826	3.3173
315656	50101			14.083	2.553	5.51626	11.421	3.89	2.93599
473572	48338			12.357	2.076	5.95231	8.932	4.194	2.12971
473985	48754			14.152	3.22	4.39503	9.354	4.098	2.28258
292457	38689			10.739	2.046	5.24878	11.427	3.814	2.99607
147140	94184			10.981	2.161	5.08144	6.792	2.788	2.43615
287427	62617			19.267	3.41	5.65015	5.187	3.343	1.5516
255997	58467			11.741	2.842	4.13125	7.441	2.861	2.60084
366899	71197			10.784	2.26	4.77168	6.614	2.984	2.21649
396885	20154			16.005	2.815	5.68561	4.578	3.814	1.20032
252682	41207			10.208	1.989	5.13223	7.459	2.097	3.55699
261501	38754			11.249	2.462	4.56905	9.559	2.993	3.19379
402305	29674			14.801	2.381	6.2163	7.879	3.066	2.5698
47906	65038			12.719	2.677	4.75121	4.952	3.153	1.57057
315096	47756			16.533	3.926	4.21116	8.549	3.476	2.45944
300826	34107			11.753	2.058	5.71088	7.492	2.942	2.54657
294772	45454			13.008	2.339	5.56135	8.98	2.263	3.96818
236874	52215			12.794	3.177	4.02707	13.696	2.251	6.08441
281674	31922			14.089	2.658	5.3006	14.333	3.045	4.70706
352258	85409			15.281	2.628	5.81469	5.869	3.099	1.89384
316234	54299			16.53	4.638	3.56404	9.753	3.386	2.88039
191539	96534			13.938	2.278	6.11852	9.674	2.514	3.84805
237034	45446			9.46	1.786	5.29675	8.769	2.354	3.72515
268910	62974			12.1	3.361	3.60012	7.414	1.62	4.57654
204002	24950			9.568	3.271	2.9251	9.786	2.287	4.27897
315832	50050			13.573	2.411	5.62961	11.714	3.687	3.17711
175562	33141			10.709	1.548	6.91796	10.09	2.667	3.78328
351099	38212			12.133	1.982	6.12159	10.975	3.371	3.25571
244692	30204			15.392	2.139	7.19589	11.325	2.975	3.80672
114636	15298			13.721	2.037	6.73589	12.363	1.693	7.30242
510951	64282			11.886	1.575	7.54667	8.144	2.269	3.58925
224850	35515			9.843	2.07	4.75507	6.578	3.368	1.95309
108045	30257			7.592	2.372	3.20067	10.582	2.541	4.1645
157564	53421			13.283	1.979	6.71198	6.569	2.999	2.1904
347409	65142			11.165	1.497	7.45825	7.176	2.972	2.41454
216918	63948			13.036	2.073	6.28847	7.511	1.832	4.09989
235432	55450			12.876	2.073	6.21129	10.401	2.571	4.04551
107048	53188			6.768	1.94	3.48866	5.613	2.701	2.07812
160597	51709			12.233	1.602	7.63608	5.459	2.393	2.28124
108607	20019			12.028	2.004	6.002	10.791	2.589	4.16802
234120	41473			9.934	2.568	3.86838	8.328	2.752	3.02616
373929	31674			12.357	3.814	3.23991	8.419	2.52	3.34087
376779	58206			10.018	1.328	7.54368	10.121	3.144	3.21915
200475	37314			14.191	2.954	4.80399	8.153	1.868	4.36456
90046	17472			12.987	1.614	8.04647	8.775	3.132	2.80172
253868	30910			11.868	2.01	5.90448	6.5	2.643	2.45933
97947	40465			10.072	1.098	9.17304	5.54	1.913	2.89597
267238	27044			8.509	3.18	2.67579	7.568	2.097	3.60896
113505	40516			9.212	3.081	2.98994	10.591	2.571	4.11941
343975	61162			11.445	3.902	2.93311	5.899	2.45	2.40775
200412	40981			9.487	3.325	2.85323	7.713	2.583	2.98606
226603	38315			15.29	3.283	4.65733	6.421	3.434	1.86983
43207	74682			11.801	2.574	4.58469	4.801	2.281	2.10478
165945	60483			9.556	2.145	4.45501	7.58	3.28	2.31098
75582	56033			7.562	3.585	2.10934	9.768	2.604	3.75115
104260	46446			12.978	2.607	4.97814	8.766	3.561	2.46167
404716	100265			13.419	1.732	7.74769	12.553	3.624	3.46385
440078	153677			9.493	3.22	2.94814	8.494	3.449	2.46274
107873	120855			10.112	2.269	4.45659	10.009	2.492	4.01645
296445	66533			11.267	2.592	4.34684	11.258	3.223	3.49302
184177	110071			13.591	2.936	4.62909	6.304	3.259	1.93434
208286	82617			13.549	2.532	5.35111	5.392	3.066	1.75864
124329	101124			8.678	1.337	6.49065	11.297	2.399	4.70904
343212	105340			13.775	2.782	4.95147	5.652	2.046	2.76246
169234	82545			11.744	1.02	11.5137	5.489	2.553	2.15002
204714	175123			16.557	3.048	5.43209	9.442	3.416	2.76405
128336	95112			14.179	2.501	5.66933	10.963	3.371	3.25215
347399	116320			14.565	2.532	5.75237	7.417	2.604	2.84831
98788	80731			12.471	2.01	6.20448	10.751	2.016	5.33284
224520	65436			11.328	1.982	5.71544	8.657	2.372	3.64966
172668	88716			9.469	1.104	8.57699	10.202	3.036	3.36034
260209	39811			14.789	1.771	8.35065	12.332	2.257	5.46389
141604	85559			8.911	1.666	5.34874	10.812	2.939	3.6788
167840	126290			10.851	2.227	4.87247	10.024	3.117	3.21591
222583	36810			9.943	3.093	3.21468	6.804	2.492	2.73034
180368	75800			10.386	2.55	4.07294	4.81	2.275	2.11429
322134	95224			9.934	2.04	4.86961	7.61	2.239	3.39884
317291	64899			12.085	3.156	3.82921	6.536	2.145	3.04709
175986	52472			10.703	2.426	4.41179	8.446	2.145	3.93753
276415	91568			9.617	2.251	4.27232	5.935	2.933	2.02352
136125	116032			3.727	2.761	1.34987	8.986	1.907	4.71211
110018	53536			11.898	3.793	3.13683	7.396	1.989	3.71845
171109	120780			12.148	3.126	3.88612	6.325	1.989	3.17999
129001	68978			11.017	2.683	4.10622	7.363	2.326	3.16552
229414	92598			10.121	2.034	4.97591	5.241	3.555	1.47426
208545	24234			16.895	3.449	4.89852	8.567	1.81	4.73315
214873	180619			13.087	2.052	6.37768	4.614	2.091	2.2066
263780	89857			11.331	2.858	3.96466	6.726	2.302	2.92181
210239	143140			10.845	2.019	5.37147	8.286	2.052	4.03801
269330	132310			10.377	2.716	3.82069	6.554	3.543	1.84984
150838	51615			12.025	2.435	4.9384	7.233	2.426	2.98145
253109	70683			10.437	2.852	3.65954	5.253	3.15	1.66762
327156	23631			12.93	2.987	4.32876	7.975	3.017	2.64335
358492	28640			12.625	2.465	5.1217	9.218	2.64	3.49167
419975	43051			10.993	1.919	5.7285	9.212	2.667	3.45407
399937	81762			11.605	2.749	4.22154	9.934	2.39	4.15648
224975	52155			12.372	2.903	4.2618	6.898	3.699	1.86483
351220	56704			11.267	2.088	5.39607	11.509	3.663	3.14196
136885	49634			13.014	3.377	3.85372	6.385	2.969	2.15056
272940	68070			9.879	2.764	3.57417	8.769	3.144	2.78912
273506	53789			13.53	2.402	5.63281	14.867	3.361	4.42339
312826	40064			6.258	2.71	2.30923	7.498	3.075	2.43837
207155	77491			13.226	3.202	4.13054	9.783	2.384	4.10361
				14.78	2.408	6.13787	8.144	1.85	4.40216
				4.59	4.399	1.04342	14.783	4.303	3.43551
				9.888	2.815	3.51261	9.768	5.13	1.90409
				4.762	2.459	1.93656	10.815	3.503	3.08735
				11.907	2.429	4.90202	6.379	3.485	1.83042
				9.215	2.296	4.0135	4.888	3.111	1.5712
				9.632	2.453	3.92662	6.684	3.521	1.89832
				11.349	2.293	4.94941	5.148	4.481	1.14885
				10.115	1.847	5.47645	5.383	2.136	2.52013
				6.122	2.532	2.41785	9.825	3.156	3.11312
				10.83	2.743	3.94823	6.699	2.683	2.49683
				7.429	2.93	2.5355	6.551	2.667	2.45632
				11.813	2.438	4.84537	3.168	2.698	1.1742
				14.765	2.387	6.18559	6.874	2.855	2.40771
				9.743	3.208	3.03709	7.643	3.787	2.01822
				6.186	2.148	2.87989	9.526	2.888	3.29848
				11.527	2.148	5.36639	7.906	2.601	3.0396
				13.896	4.059	3.4235	8.974	3.024	2.96759
				11.651	3.368	3.45932	9.158	4.218	2.17117
				11.844	2.067	5.73004	5.914	3.69	1.60271
				13.214	3.253	4.0621	8.367	3.177	2.63362
				10.44	2.435	4.28747	10.597	4.496	2.35698
				13.654	2.836	4.81453	9.345	4.553	2.05249
				12.948	1.53	8.46274	10.48	2.251	4.65571
				13.497	3.796	3.55559	5.947	3.066	1.93966
				8.841	2.821	3.134	5.253	2.927	1.79467
				8.995	3.138	2.86647	9.65	3.533	2.73139
				11.397	2.483	4.59001	10.827	2.501	4.32907
				7.716	2.133	3.61744	10.603	2.151	4.92934
				9.086	1.678	5.41478	7.897	2.993	2.63849
				11.488	1.738	6.6099	2.882	2.236	1.28891
				10.727	2.505	4.28224	6.213	2.746	2.26256
				5.012	2.423	2.06851	12.1	3.024	4.00132
				10.308	1.69	6.09941	9.644	2.426	3.97527
				14.671	2.845	5.15677	10.036	2.951	3.40088
				10.549	1.43	7.37692	7.981	3.096	2.57784
				12.26	2.269	5.40326	10.16	2.242	4.53167
				13.325	2.112	6.30919	13.377	2.61	5.12529
				10.353	2.815	3.6778	8.941	2.885	3.09913
				13.983	2.215	6.31287	8.171	2.058	3.97036
				12.462	2.604	4.78571	4.97	2.218	2.24076
				10.778	2.154	5.00371	7.176	2.948	2.43419
				6.735	1.476	4.56301	7.004	3.38	2.07219
				10.103	2.686	3.76136	6.786	3.856	1.75985
				11.403	1.382	8.25108	5.537	3.533	1.56722
				8.941	1.379	6.48368	8.066	2.55	3.16314
				11.065	2.396	4.61811	10.667	3.337	3.19658
				7.827	1.231	6.35825	6.427	1.847	3.4797
				6.5	2.154	3.01764	10.425	2.746	3.79643
				9.463	2.296	4.12152	7.326	2.957	2.47751
				9.013	2.559	3.52208	10.416	3.567	2.9201
				7.679	2.758	2.78426	5.863	3.217	1.82251
				6.838	1.922	3.55775	8.464	2.429	3.48456
				10.911	2.293	4.7584	9.387	3.051	3.0767
				11.982	1.961	6.11015	9.906	2.613	3.79104
				9.128	2.969	3.07444	4.737	2.329	2.03392
				8.766	3.017	2.90553	13.25	3.186	4.15882
				7.755	3.162	2.45256	4.568	3.808	1.19958
				12.296	1.66	7.40723	5.501	2.746	2.00328
				12.203	3.211	3.80037	10.25	2.121	4.83263
				12.535	2.26	5.54646	10.631	3.256	3.26505
				10.272	1.78	5.77079	9.52	2.148	4.43203
				13.404	3.473	3.85949	8.702	3.171	2.74424
				12.532	3.011	4.16207	5.374	2.806	1.91518
				17.61	3.081	5.71568	5.643	2.486	2.26991
				8.467	2.372	3.56956	4.49	2.308	1.94541
				10.685	2.474	4.31892	10.163	2.999	3.3888
				12.969	2.426	5.34584	7.483	3.458	2.16397
				13.769	2.366	5.81953	11.352	3.636	3.12211
				13.383	1.364	9.81158	7.414	3.712	1.99731
				13.555	2.387	5.67868	9.759	1.608	6.06903
				10.935	2.375	4.60421	8.371	3.313	2.52671
				14.716	2.852	5.15989	7.04	3.349	2.10212
				8.524	2.025	4.20938	9.243	3.072	3.00879
				8.917	3.256	2.73864	6.575	3.114	2.11143
				7.444	2.501	2.97641	11.696	1.967	5.94611
				13.826	3.419	4.04387	11.303	2.272	4.97491
				13.524	3.12	4.33462	9.544	1.958	4.87436
				11.065	3.075	3.59837	6.759	2.402	2.81391
				11.15	2.248	4.95996	4.297	1.916	2.24269
				9.333	3.22	2.89845	5.842	3.072	1.90169
				14.336	1.711	8.37873	8.853	2.501	3.53978
				12.456	2.375	5.24463	8.941	3.449	2.59235

## Sheet: Fig 3i
γH2AV intensity				Genotype
Genotype				TER94K2A, LacZ			TER94K2A, hSOD1
TER94K2A, LacZ	TER94K2A, hSOD1			Nucleus size (N)	Rhabdomere size (R)	Relative size (N/R)	Nucleus size (N)	Rhabdomere size (R)	Relative size (N/R)
311800	227545			14.653	3.241	4.52114	9.493	3.262	2.91018
333642	294174			9.614	2.154	4.46332	12.185	4.107	2.96689
305130	380791			12.07	2.833	4.2605	10.287	2.613	3.93685
347052	269186			12.698	3.096	4.10142	7.981	3.648	2.18777
358937	383348			8.416	2.794	3.01217	13.826	4.774	2.8961
179716	349449			11.337	2.354	4.81606	11.859	3.205	3.70016
289681	270033			4.523	3.002	1.50666	10.984	3.721	2.95189
225765	260457			10.166	3.039	3.34518	13.721	4.019	3.41403
364330	450432			10.718	2.468	4.34279	12.673	3.965	3.19622
338858	468167			9.487	2.589	3.66435	9.885	2.915	3.39108
291408	430540			7.097	3.633	1.95348	10.093	4.481	2.2524
191872	439157			9.568	2.417	3.95863	7.139	3.772	1.89263
460225	363575			8.217	3.033	2.7092	10.564	3.361	3.14311
369680	362810			11.053	2.695	4.1013	8.733	3.754	2.32632
280560	243661			10.969	2.9	3.78241	9.602	3.192	3.00814
285570	196391			10.815	3.18	3.40094	11.865	2.616	4.53555
370964	285464			10.724	2.197	4.8812	10.567	2.526	4.18329
279040	249212			11.853	1.81	6.54862	9.27	3.247	2.85494
321237	264838			7.652	1.998	3.82983	9.013	4.089	2.20421
127401	303200			12.571	4.206	2.98882	7.372	4.188	1.76027
213573	280579			6.515	3.328	1.95763	9.137	3.977	2.29746
217259	236851			10.507	2.336	4.49786	14.412	4.231	3.40629
318790	215130			6.584	2.242	2.93666	5.827	3.92	1.48648
349031	213097			10.947	2.317	4.72464	10.6	4.928	2.15097
350971	262813			7.266	2.915	2.49262	7.93	3.277	2.4199
292622	336124			8.277	1.967	4.20793	11.982	3.594	3.33389
189645	237858			11.195	3.196	3.50282	7.728	3.322	2.32631
278977	287315			9.94	2.586	3.84377	9.707	3.799	2.55515
289269	501888			12.224	2.936	4.16349	7.698	2.562	3.00468
180712	363546			9.59	2.936	3.26635	8.769	4.593	1.90921
445493	529288			12.71	4.179	3.0414	10.833	2.785	3.88977
421969	395723			13.355	4.372	3.05467	8.295	4.2	1.975
303704	257989			13.727	2.508	5.47328	9.743	4.78	2.03829
274762	377340			11.116	2.444	4.54828	11.451	3.349	3.41923
179913	299286			10.374	2.897	3.58095	8.811	3.884	2.26854
466087	358101			11.801	2.357	5.00679	7.689	3.579	2.14837
268014	140741			8.274	3.262	2.53648	11.005	3.624	3.0367
201574	438161			10.419	2.505	4.15928	8.313	2.224	3.73786
333374	223718			8.377	2.927	2.86198	11.195	4.095	2.73382
226730	488387			8.47	2.444	3.46563	10.145	3.358	3.02114
233437	374543			8.238	2.628	3.1347	13.829	4.716	2.93236
434849	375491			7.079	2.61	2.71226	12.903	2.314	5.57606
334926	366397			7.281	1.651	4.41005	8.576	2.996	2.86248
273307	175108			9.469	2.64	3.58674	8.431	2.909	2.89825
232816	445015			9.626	1.961	4.90872	9.037	3.235	2.79351
440677	352228			13.005	3.307	3.93257	13.714	2.109	6.50261
289592	448820			7.867	3.229	2.43636	12.088	5.03	2.40318
252213	345778			6.264	2.462	2.54427	9.949	4.427	2.24735
371948	374557			8.22	3.096	2.65504	7.302	3.718	1.96396
442308	215291			11.243	3.896	2.88578	8.733	5.932	1.47219
325514	301874			14.294	3.008	4.75199	16.515	2.969	5.56248
226779	435482			5.516	3.811	1.44739	13.624	3.772	3.61188
271965	473718			7.393	3.268	2.26224	9.553	3.039	3.14347
143066	390450			8.28	3.334	2.4835	4.59	2.363	1.94245
209630	315129			8.521	3.434	2.48136	7.646	1.774	4.31003
245807	377270			9.396	3.567	2.63415	6.798	3.078	2.20858
153926	237358			12.366	2.595	4.76532	9.261	2.339	3.95938
238992	214656			8.407	3.325	2.52842	12.827	2.2	5.83045
219255	284745			7.052	3.301	2.13632	6.273	2.794	2.24517
185840	307791			10.667	2.758	3.86766	7.085	2.589	2.73658
390221	221283			11.189	2.836	3.94535	7.55	2.514	3.00318
443612	311877			11.979	3.899	3.07233	7.987	2.779	2.87405
393189	268106			10.616	2.571	4.12913	10.67	2.867	3.72166
213154	316142			7.701	3.322	2.31818	7.266	2.773	2.62027
327753	256833			8.343	2.649	3.14949	12.136	3.512	3.45558
378825	406296			6.623	3.322	1.99368	6.681	2.441	2.73699
361084	351148			10.8	3.177	3.39943	10.326	4.393	2.35056
485946	195685			12.529	3.512	3.56748	12.399	2.631	4.71266
390818	313160			8.371	2.993	2.79686	13.968	4.439	3.14665
335417	220058			9.406	3.06	3.07386	12.514	4.982	2.51184
450155	230292			8.452	2.532	3.33807	10.824	3.757	2.88102
292108	214552			8.235	2.791	2.95056	12.233	3.313	3.69242
219509	358667			9.94	2.873	3.4598	11.684	4.71	2.48068
489611	206388			14.574	3.392	4.29658	9.937	3.386	2.93473
458010	212811			10.603	2.408	4.40324	9.409	2.93	3.21126
754310	359556			9.469	3.223	2.93795	9.722	3.666	2.65194
440129	174274			8.072	2.477	3.25878	11.002	3.075	3.57789
248626	146503			9.617	2.686	3.58042	11.325	3.95	2.86709
200552	338358			6.119	3.081	1.98604	12.737	2.447	5.20515
245675	189212			8.211	2.797	2.93565	9.777	3.615	2.70456
283415	381418			10.742	2.348	4.57496	10.984	4.931	2.22754
503907	178772			8.06	2.888	2.79086	10.839	2.649	4.09173
481777	193687			8.144	2.339	3.48183	7.851	1.904	4.12342
500896	186604			7.673	3.371	2.27618	9.309	2.894	3.21665
352319	229760			9.565	2.082	4.59414	7.679	2.939	2.61279
267378	279764			7.233	2.215	3.26546	9.623	3.223	2.98573
360675	261450			7.58	1.916	3.95616	14.149	3.85	3.67507
654370	306128			9.158	2.154	4.25162	13.075	2.151	6.07857
504010	217350			9.08	2.845	3.19156	10.392	2.384	4.35906
274183	295835			11.687	2.326	5.02451	12.438	3.422	3.63472
450048	221521			10.781	2.462	4.37896	9.562	2.809	3.40406
554507	192294			7.441	2.302	3.23241	9.336	3.093	3.01843
484560	157848			8.585	3.38	2.53994	7.477	2.855	2.61891
430445	334677			10.187	2.037	5.00098	9.577	3.34	2.86736
340507	221225			13.41	2.764	4.85166	11.485	3.884	2.957
306012	258639			7.227	1.925	3.75429	6.065	3.202	1.89413
310130	166145			7.339	1.856	3.9542	9.209	2.966	3.10486
449656	205838			7.936	3.443	2.30497	10.196	3.461	2.94597
268459	234330			9.149	2.154	4.24745	6.75	2.547	2.65018
324373	269075			9.372	3.229	2.90245	5.585	4.559	1.22505
377442	150299			8.398	3.135	2.67879	7.501	2.722	2.75569
322489	192271			11.669	3.208	3.63747	11.023	3.612	3.05177
531073	157357			6.78	3.995	1.69712	11.337	2.993	3.78784
308109	291978			10.742	3.597	2.98638	12.42	3.033	4.09495
357354	317398			7.924	2.517	3.14819	11.325	3.008	3.76496
486595	125724			5.431	3.014	1.80192	10.794	2.945	3.6652
327791	108436			11.699	1.895	6.17361	9.581	3.476	2.75633
629910	223163			10.546	3.482	3.02872	6.165	2.459	2.50712
400839	170569			12.42	2.441	5.08808	10.845	3.769	2.87742
527549	293339			9.565	3.147	3.0394	10.769	3.917	2.7493
355417	393061			10.833	2.348	4.61371	10.685	4.267	2.5041
357666	120842			9.285	3.953	2.34885	11.228	2.885	3.89185
327676	318083			8.22	2.523	3.25803	10.664	2.849	3.74307
436084	234799			12.945	3.5	3.69857	12.145	3.446	3.52438
454625	303819			7.664	3.383	2.26545	10.404	3.217	3.23407
517217	220036			7.275	3.687	1.97315	10.685	3.561	3.00056
247289	215530			9.994	2.562	3.90086	11.294	2.936	3.84673
543901	157607			8.962	4.399	2.03728	11.352	3.096	3.66667
501023	247610			9.194	3.066	2.9987	8.73	3.383	2.58055
446550	125269			8.44	3.135	2.69218	8.88	3.835	2.31551
466297	129763			8.283	2.643	3.13394	10.872	3.464	3.13857
304889	268310			5.966	3.76	1.5867	6.479	2.336	2.77354
344815	183371			6.735	3.986	1.68966	10.437	3.063	3.40744
257464	324960			7.839	2.906	2.69752	8.174	3.298	2.47847
475395	189481			9.324	2.293	4.06629	8.183	1.892	4.32505
197978	195028			8.349	2.583	3.23229	8.02	1.823	4.39934
440549	266915			8.53	2.845	2.99824	7.93	1.958	4.05005
427158	249507			8.325	3.44	2.42006	11.331	3.307	3.42637
289628	355206			10.869	2.444	4.44722	10.139	3.603	2.81404
424051	226621			8.054	2.701	2.98186	11.397	3.147	3.62154
244821	241678			9.369	2.8	3.34607	9.031	4.514	2.00067
377989	237372			10.072	2.357	4.27323	7.091	2.498	2.83867
422885	168794			8.461	3.132	2.70147	13.663	3.515	3.88706
414326	315395			7.99	2.043	3.91092	10.344	2.773	3.73026
336255	240556			7.71	1.868	4.12741	9.867	2.366	4.17033
295862	131989			9.36	2.508	3.73206	14.052	2.71	5.18524
438118	173719			8.769	1.995	4.39549	11.955	3.512	3.40404
261124	232621			11.991	2.842	4.21921	10.73	2.393	4.48391
423703	294971			6.608	3.561	1.85566	9.903	3.18	3.11415
356899	252291			7.785	2.019	3.85587	8.174	2.314	3.53241
444316	341549			9.366	4.234	2.21209	14.864	3.443	4.31717
367910	126193			7.523	2.936	2.56233	10.769	2.607	4.1308
615416	357585			5.938	2.538	2.33964	10.48	2.858	3.6669
532586	241849			10.25	2.284	4.48774	9.888	3.292	3.00365
481242	302207			9.218	3.277	2.81294	10.16	3.349	3.03374
319243	186063			6.18	4.903	1.26045	9.768	3.343	2.92193
242908	409964			4.768	2.348	2.03066	10.051	2.993	3.35817
333050	216584			11.702	2.737	4.27548	11.038	2.951	3.74043
331741	180380			12.136	1.726	7.03129	6.632	2.707	2.44995
373087	289910			11.11	2.447	4.54025	6.976	2.483	2.80951
637711	254568			10.99	2.68	4.10075	12.613	4.125	3.0577
291790	227025			8.536	4.418	1.9321	3.467	1.162	2.98365
368393	413448			6.859	3.527	1.94471	7.848	3.651	2.14955
494980	298739			10.22	2.785	3.66966	7.9	3.159	2.50079
357010	213292			8.189	1.868	4.38383	6.343	3.017	2.10242
305555	216165			8.533	3.361	2.53883	6.494	2.909	2.23238
402696	207640			12.858	2.67	4.81573	8.983	2.154	4.17038
467000	323232			7.157	2.852	2.50947	9.058	2.634	3.43888
469776	232359			9.24	2.233	4.13793	5.456	2.085	2.61679
483010	276321			6.291	1.524	4.12795	9.258	3.6	2.57167
422874	123962			11.273	3.82	2.95105	7.082	2.68	2.64254
438243	360430			8.989	2.154	4.17317	8.491	2.695	3.15065
402538	241196			10.561	2.954	3.57515	9.819	3.265	3.00735
360311	208256			5.205	3.461	1.5039	6.421	4.234	1.51653
235109	187396			9.698	2.501	3.87765	8.817	3.105	2.83961
404662	187385			13.763	3.042	4.52433	11.415	3.162	3.61006
467137	114175			8.147	2.737	2.97662	9.028	3.494	2.58386
214538	227135			11.023	3.244	3.39797	9.342	2.61	3.57931
209887	165295			6.982	2.981	2.34217	8.413	2.595	3.242
147588	233012			9.843	3.458	2.84644	12.999	2.091	6.21664
307824	260578			12.079	3.829	3.15461	8.968	3.011	2.97841
213900	225759			7.782	2.809	2.77038	7.514	3.268	2.29927
316966	259849			8.868	3.615	2.45311	8.008	2.836	2.82369
182347	121408			11.889	2.746	4.32957	8.199	2.993	2.73939
488570	193884			9.828	3.675	2.67429	9.2	3.965	2.3203
177399	270595			7.248	3.908	1.85466	10.284	3.135	3.28038
190242	244649			9.925	3.174	3.12697	8.896	4.698	1.89357
386706	301588			12.082	4.095	2.95043	10.087	2.45	4.11714
494472	209306			8.826	2.224	3.96853	7.661	4.336	1.76684
363369	225354			10.238	3.666	2.79269	9.792	2.966	3.30142
113839	171310			10.211	2.963	3.44617	10.567	2.981	3.54478
335606	277299			6.765	3.177	2.12937	6.153	2.538	2.42435
493043	161800			12.426	2.61	4.76092	9.297	4.487	2.07199
324500	240708			13.431	3.316	4.05036	11.475	4.122	2.78384
476131	177873			13.558	3.452	3.92758	7.245	3.072	2.3584
393974	116943			8.88	2.604	3.41014	10.477	2.855	3.6697
307758	230124			11.294	2.761	4.09055	9.155	2.812	3.25569
323615	178032			7.921	2.987	2.65183	8.162	3.011	2.71073
124105	167426			7.634	2.803	2.72351	7.378	3.923	1.8807
419919	170360			14.662	3.425	4.28088	10.703	3.431	3.1195
446609	200060			9.571	2.673	3.58062	13.437	2.342	5.7374
356621	76990			8.313	2.468	3.36831	11.05	2.716	4.06848
308152	100092			10.193	2.248	4.53425	9.089	4.695	1.93589
328816	168660			8.18	3.6	2.27222	9.318	3.467	2.68763
377438	229541			11.307	2.308	4.89905	9.406	5.41	1.73863
213581	122597			8.271	3.075	2.68976	10.48	3.739	2.80289
491086	172632			5.38	2.52	2.13492	11.077	4.36	2.5406
474079	205736			13.88	3.162	4.38963	8.247	4.433	1.86037
470145	143268			7.679	2.477	3.10012	10.588	4.354	2.43179
528447	159719			4.704	2.839	1.65692	9.596	3.63	2.64353
325989	208394			6.78	3.766	1.80032	11.186	3.543	3.15721
153350	269100			8.304	3.105	2.6744	7.643	2.725	2.80477
603672	152726			8.346	2.139	3.90182	9.831	4.611	2.13207
319892	148374			10.854	3.41	3.18299	5.474	4.08	1.34167
158260	320380			9.547	2.133	4.47586	9.224	3.452	2.67207
361724	221814			9.469	2.803	3.37817	8.407	3.57	2.3549
297208	189923			10.736	3.078	3.48798	14.387	4.261	3.37644
312633	118572			9.665	2.547	3.79466	10.48	3.38	3.10059
323602	249152			11.282	3.624	3.11314	9.903	4.237	2.33727
365288	178021			10.622	2.384	4.45554	8.582	2.604	3.2957
395867	129949			7.103	3.298	2.15373	8.271	3.337	2.47857
162059	147187			7.622	3.102	2.45712	12.275	3.413	3.59654
379995	160860			14.318	2.658	5.38676	11.002	2.981	3.69071
357822	223780			8.564	2.622	3.26621	12.372	3.008	4.11303
298500	273981			11.823	3.53	3.34929	5.495	3.066	1.79224
229625	298102			11.898	3.03	3.92673	8.168	2.221	3.67762
298485	241218			5.407	1.976	2.73634	8.398	3.075	2.73106
153574	279846			11.15	2.827	3.94411	5.269	3.648	1.44435
393539	179879			12.239	2.891	4.23348	5.516	2.242	2.4603
164158	421140			7.601	3.087	2.46226	8.748	2.879	3.03856
485693	349951			11.448	3.838	2.9828	9.493	2.827	3.35798
209722	174360			8.449	3.138	2.69248	7.1	3.911	1.81539
417314	116267			9.906	2.601	3.80854	11.31	3.603	3.13905
384949	254940			11.81	3.675	3.2136	11.156	2.855	3.90753
348625	236451			7.562	3.322	2.27634	8.002	3.44	2.32616
225464	191650			6.59	2.133	3.08955	6.841	3.364	2.03359
507343	185035			8.877	2.547	3.48528	9.925	2.378	4.17368
251237	195579			4.771	2.287	2.08614	9.756	2.39	4.08201
448227	343877			10.471	3.072	3.40853	10.893	3.401	3.20288
482001	268592			8.407	3.757	2.23769	7.595	3.437	2.20978
314751	185733			10.742	3.114	3.44958	8.183	3.313	2.46997
284101	226114			9.375	2.417	3.87878	6.844	2.975	2.3005
290581	116562			9.433	2.161	4.36511	9.65	2.785	3.46499
304883	291421			10.151	3.672	2.76443	13.102	3.38	3.87633
168656	174327			8.787	4.562	1.92613	10.223	4.188	2.44102
420925	161616			15.818	3.814	4.14735	4.903	4.206	1.16572
341497	236122
270088	159349
408284	271928
349470	134552
207961	227102
327805	138541
206443	227558
182481	148797
159635	204045
204976	547883
225213	377919
231532	425469
236638	654617
137497	428352
175754	490989
275607	364002
349485	300983
225588	398699
395082	376936
417474	266387
297242	588108
260409	529098
395755	404928
323050	344845
248199	359783
369342	484429
327920	480367
150200	344191
233851	262827
384166	475040
289877	354175
359388	539305
116349	257137
400125	473099
362375	457621
458490	385764
294088	455320
181925	297586
262321	332919
390314	527698
303826	346916
250312	240045
115836	196078
207028	379962
219677	515556
201691	430885
219863	344816
195377	306216
265003	411699
266372	249806
171573	396696
117727	543006
338004	226955
554275	411099
357454	432082
385466	213022
360612	325331
203031	332959
355683	244847
301099	521351
345521	314808
396326	234567
448491	278871
261186	239467
370133	400372
238989	202676
375536	370214
420888	404003
397349	506425
253515	254925
238180	421611
299350	432471
211510	352553
352452	235237
289882	349921
206931	375887
313044	478266
287194	306290
242680	237991
202431	350552
403148	283644
468069	287331
356458	300368
274834	286487

## Sheet: Fig 4a
Relative nuclear cross-section size (Nuclear size/Rhabdomeral size)
Genotype
LacZ	Bon	Blm	CG12728 (NHEJ1)	CG2990	CG3448 (XRCC4)	CG32756	CG5825	CG5872	CG9272	dgrn	ERCC1	GEN	HDM	Ku80	Irbp	L3MBT	Mu2	mms4	Mei-9	Mre11	MBD-R2	Mei-41	mus81	Mus101	Mus205	Mus301	Mus304	Mus312	Mus308	CG9272	NBS	Ogg1	Okr	p53	Rad50	Rad51D	RPS3	Spn-A	Spn-B	Spn-D	Swm1	Slx1	Tos	TOP3	Thd1	Xpc	Tefu	XRCC2	Lig4
5.59042	1.53504	3.24594	2.20346	1.55282	4.86198	4.55533	2.36339	4.09987	2.4175	1.04921	4.22708	3.43322	4.31177	3.79947	3.22303	3.36923	1.61539	2.08415	2.51601	3.79647	3.37916	3.24782	2.62431	3.34811	2.58076	1.47286	4.63008	3.51077	4.06205	2.4175	5.64608	3.44739	3.02056	1.93215	2.73371	4.72667	4.6227	3.88626	3.82925	3.98501	4.29089	3.08527	1.95559	3.32301	3.84026	3.83405	4.07914	6.52893	4.2604
3.86836	3.05014	2.7779	4.78303	1.43647	5.4059	4.5057	2.04465	2.87592	2.72022	2.55907	2.51156	1.56571	1.78939	2.1227	2.76785	2.41424	2.85594	3.07057	3.06994	3.55513	4.19185	3.04093	3.95138	2.06939	1.42013	2.35957	3.04471	4.11983	2.88848	2.72022	6.7922	3.62884	2.3213	2.24791	3.93175	4.61793	4.09728	4.06637	3.48092	2.94702	1.65014	2.62777	2.49665	2.80854	1.89754	3.99821	3.54949	5.62998	5.04872
4.39345	1.34932	3.10217	3.69864	3.75835	5.34356	4.13238	4.6557	5.05106	3.04149	2.8313	3.95242	4.52958	1.85295	2.38509	1.71633	2.22667	1.74801	1.5849	3.58295	2.98072	3.9687	3.94706	2.48626	2.63693	1.96835	1.77631	3.79626	3.30059	5.39711	3.04149	6.68109	2.96422	4.19462	3.00229	4.23179	1.44165	4.3946	5.05817	4.01059	4.67119	1.35014	2.70059	3.39538	1.22561	5.10887	5.46713	2.72706	4.89159	4.05494
5.26607	3.7849	3.09678	3.71001	3.98748	5.2158	4.13753	1.97821	3.74287	2.936	2.19114	3.27564	3.96434	1.18745	2.50427	2.85351	2.5628	1.96985	3.45978	2.99207	2.79334	3.50821	3.29511	2.03493	1.80052	3.66177	2.91365	3.40192	2.46023	4.52138	2.936	3.45607	1.60889	3.33528	2.81489	5.06326	4.24095	5.65762	5.07684	4.06548	2.63018	2.71183	3.65788	2.31353	1.92946	1.7582	2.89583	2.39391	5.54136	4.43079
5.17467	3.11611	4.4611	3.17088	1.48904	3.94372	3.84613	5.46191	3.00079	1.18242	2.71732	4.08716	3.10258	2.10825	3.31342	1.90866	4.54003	1.85778	3.91171	3.23403	3.19337	5.42857	3.3267	4.07826	1.49159	3.10491	1.65758	2.71161	3.59261	3.92097	1.18242	3.15031	3.8428	1.50952	3.17028	5.06126	3.16605	4.50811	3.63557	3.18565	2.39484	3.93812	2.42466	1.93029	2.88386	1.74845	1.64803	2.62022	6.14435	5.01545
5.13814	1.57332	2.01283	4.18058	2.31543	6.19598	3.56609	1.55756	3.39377	4.05335	2.39337	4.06005	1.4905	1.20495	4.03733	3.33894	1.44455	2.89509	2.79434	3.02724	5.17749	3.96763	3.14373	3.1694	1.63118	2.34499	1.54546	3.77874	2.33297	3.03416	4.05335	6.43704	3.52059	3.99318	1.88715	3.00842	2.51571	4.84262	4.00688	5.08309	1.39608	1.96798	3.1455	2.81009	4.42822	2.8645	4.77875	1.14815	5.56011	3.66805
4.84612	3.02294	1.87497	2.43946	4.13316	5.49826	5.00668	3.17913	5.17334	2.15329	3.39849	3.26205	3.98147	2.11	1.63483	1.77826	2.2499	5.28033	2.57387	1.16954	3.06354	4.31721	1.40851	2.72984	2.576	2.48221	2.8147	2.59529	2.62904	2.01904	2.15329	6.43508	3.49823	5.46708	5.04955	4.53187	4.16915	3.94118	5.12288	3.48028	2.13267	2.10673	3.13751	3.48953	3.37742	4.78214	3.80258	3.41048	3.66163	3.88689
4.89362	3.70197	4.34631	1.76433	3.51637	6.16189	5.64597	3.44426	2.92488	3.03886	4.1272	3.70662	4.1902	1.58437	2.23496	1.77778	2.96484	4.22942	1.97671	2.74937	4.64361	5.15798	2.24508	2.71429	2.19527	2.2094	3.26903	4.867	3.74225	5.43419	3.03886	4.3503	3.3187	3.52852	2.91523	3.73359	4.41887	3.93264	4.94838	4.81766	3.58375	1.38906	3.12109	2.64941	3.92571	4.73686	3.54101	2.78617	5.14329	3.87459
5.04057	2.55045	4.17082	2.29958	4.06903	6.44672	3.88395	1.91911	3.56806	2.68336	2.94082	3.81357	3.96898	1.19131	1.48953	1.92894	1.50554	2.37898	3.93594	2.38305	3.86568	4.70726	4.69164	2.15986	3.08429	1.40125	1.44825	3.71644	2.63791	2.66805	2.68336	6.67005	3.95893	3.28854	3.62668	2.71833	1.82995	2.60131	4.8225	4.55141	3.83579	1.78061	3.66256	1.85195	3.2224	1.9942	3.41219	3.07161	5.95678	2.16201
5.73048	1.55306	3.82536	3.18795	2.30967	5.53767	3.05509	2.71936	3.78864	2.90634	1.79991	3.54839	4.33158	1.84095	2.71972	4.35474	1.72551	3.42973	3.71297	3.31514	3.2856	4.81801	3.62715	3.65075	2.47553	2.19264	1.66815	3.81797	3.62393	2.01092	2.90634	4.85997	3.99141	2.30687	1.78961	2.98918	4.02279	4.40307	4.03845	4.56266	3.83181	1.69752	4.49338	2.46027	4.44063	2.80995	3.19215	3.38026	3.22254	3.27545
4.79275	1.87806	4.92908	3.17484	1.89016	6.11906	4.4633	3.90893	3.45476	3.13298	2.26732	4.61242	2.9011	2.6738	3.18913	2.03971	3.23918	4.19699	4.06976	2.02535	3.51457	5.78644	2.0601	4.47621	3.12152	1.72804	1.92787	4.74969	2.55328	3.31546	3.13298	4.3421	4.04907	3.51269	4.15218	3.42464	5.05094	1.60826	3.64573	3.6829	3.3963	2.7168	2.56221	2.38096	3.34942	3.89797	3.42263	3.72697	3.84815	4.19681
4.57636	1.70162	3.9133	4.04246	1.67635	5.51348	5.18113	4.53494	2.09918	3.29893	4.10145	3.90129	3.22571	1.9602	3.70365	2.92907	2.24115	1.73895	1.7723	4.30769	4.76849	4.21975	2.83131	3.78086	3.05849	2.09527	2.52109	4.31962	3.5548	3.41249	3.29893	6.74551	5.07592	5.3	1.43924	2.85687	4.6875	3.87474	4.45489	5.61807	2.82755	4.14148	3.21045	3.54197	3.78222	3.25378	2.81634	1.62217	6.55431	2.84364
5.01478	2.11606	5.66681	2.90996	1.34304	3.20639	5.00328	1.97351	4.37736	3.70104	2.54125	3.70707	3.07908	3.09428	3.69769	3.92783	2.49977	2.16775	2.33732	3.60568	2.89755	3.83998	2.84879	2.37271	4.06914	1.92341	3.028	3.88109	3.366	6.0443	3.70104	5.9142	2.87678	4.04064	2.49801	4.97421	5.09387	3.11794	5.94002	4.72062	3.01472	2.64304	2.4595	1.67975	4.57679	2.11326	2.91086	1.73775	4.57694	4.15268
4.89869	3.48821	4.79453	3.22927	3.12637	3.96217	4.11891	3.31073	3.26881	2.27556	3.09504	4.44885	3.04071	2.50835	3.85405	3.98291	4.13019	1.53526	2.54465	2.61589	4.24308	3.3246	2.31913	2.00657	1.17812	1.57182	3.51315	5.00234	3.34719	2.87445	2.27556	4.79191	3.88325	5.01977	1.50677	3.46068	6.10096	4.6842	3.78052	4.36192	2.04612	1.94862	2.40878	2.25579	4.75973	3.1369	3.59548	1.83281	5.99125	4.39511
5.59514	1.40176	5.00944	1.97527	4.11505	6.15794	3.03724	5.49796	3.47791	3.01668	2.66723	3.15182	3.86677	1.91152	2.97615	2.93828	3.32292	1.52743	1.46832	3.53638	2.88821	4.60951	4.50767	2.76237	2.92268	1.66235	1.66627	5.4	2.63247	3.79792	3.01668	4.80767	3.08998	5.13583	3.4986	4.35105	4.45821	4.18447	4.23731	3.91215	2.78656	2.80484	2.77057	1.98768	4.34195	3.62634	2.24913	2.34133	6.24582	3.44905
4.05714	2.80518	4.32962	3.05206	2.35612	3.96235	3.03682	5.84553	4.43584	2.79805	2.60249	3.84936	1.56055	2.16552	2.73022	3.66147	1.98557	4.13961	5.51056	4.58375	1.82837	3.92929	3.08978	2.13335	1.87946	2.52522	1.74385	4.89953	3.51033	4.61086	2.79805	5.37776	3.41905	3.57244	1.84279	3.72808	4.71417	2.40302	6.21755	3.70884	4.4627	1.49599	1.43908	2.05084	3.93158	3.81713	3.32697	3.46696	3.8598	2.19571
5.27161	2.7547	4.2369	4.34633	2.85807	4.7486	5.36883	2.45311	1.65183	1.98248	2.0439	2.94529	3.69138	4.10903	2.91906	3.26152	1.54732	2.06998	3.79337	4.94626	3.20108	3.88832	2.73615	2.93846	2.46105	2.12678	2.21992	3.95351	3.10334	2.35165	1.98248	5.50445	3.8404	3.13003	1.92955	2.62401	4.25965	4.27172	5.08618	3.62222	1.64721	1.75822	3.23229	5.28342	1.7118	3.21244	3.29641	2.16977	3.44522	3.91368
3.53598	2.77761	4.52929	4.16686	1.1957	5.07236	4.5176	4.66592	3.84966	3.58784	1.86069	4.32185	1.85043	2.83558	2.04985	3.40803	1.62039	3.80933	1.94646	4.42284	2.59738	4.42413	5.90254	4.46115	3.60923	1.76493	1.83256	3.80192	3.2625	3.8729	3.58784	5.33266	2.86104	3.70846	3.28689	3.86079	3.20287	2.04137	4.61807	4.02876	3.65812	4.13413	3.51543	2.16794	3.39575	3.01742	3.04009	1.68092	5.20989	4.73768
6.00641	3.10798	2.90605	3.94909	3.38117	3.54614	2.62403	4.91422	4.65482	3.93812	2.99441	3.69787	3.85488	2.03956	3.90825	3.41054	3.42218	1.57718	3.1113	3.04893	2.72679	4.88036	3.4985	1.85263	1.74133	2.5895	1.6967	4.40819	2.98751	2.66375	3.93812	6.70495	2.56186	4.06273	3.23412	2.97052	2.46549	3.75087	3.10091	3.67667	3.4956	1.74802	3.25688	2.06058	3.52111	4.60194	3.89799	2.09516	6.07719	3.45412
5.09361	2.44706	2.62556	3.55988	2.79434	4.9486	4.3756	2.40287	3.28267	2.78262	2.51112	2.57409	4.56685	2.63189	4.94937	3.92731	2.91577	1.90764	3.86697	2.35571	1.90333	5.74287	3.25699	3.07295	3.968	2.79964	1.97957	3.75308	3.09423	5.75615	2.78262	5.90193	4.49757	5.73018	1.67766	3.10168	3.06878	5.18846	4.72311	3.00603	2.11368	2.4305	1.98916	5.03501	3.74877	2.95439	4.1438	2.93547	4.73815	2.51136
6.96173	4.03609	2.80854	5.09013	5.0712	4.96811	3.39991	3.792	3.23974	3.00296	2.58304	4.15316	3.77314	2.44344	3.75638	5.20445	1.18242	1.72005	3.91341	3.07768	4.76037	2.67248	1.38298	2.03092	2.71416	2.87203	2.80108	2.88578	3.33228	3.79161	3.00296	5.26156	3.24766	4.66141	2.88517	3.55424	3.89392	4.2073	5.28952	2.52388	2.15359	4.1756	3.93478	4.53467	4.71026	2.20224	1.70614	2.40779	5.55147	5.15368
4.07108	3.06549	3.29912	5.07751	2.19144	4.0622	4.51527	5.09472	4.22999	2.719	3.73434	4.66488	2.96553	1.35206	2.58485	3.66652	1.2121	5.3026	1.98487	3.24251	3.15382	4.9945	3.9842	3.12476	2.87556	2.06634	1.88258	3.43483	3.20427	3.11483	2.719	5.48994	4.28334	3.03575	1.56784	3.2038	2.48083	2.96036	5.59409	4.92641	2.85839	1.89729	3.14591	4.47589	3.55958	3.19457	2.98949	2.53697	5.04134	1.94894
4.90679	1.91674	3.5796	2.69089	2.36831	3.33235	3.48996	4.81921	3.28227	1.27932	2.83	4.71221	1.74273	3.39323	3.50386	3.79976	3.03199	2.23909	1.77451	3.22861	2.2461	4.20532	3.25387	2.2811	1.29135	2.28132	2.81735	2.51582	3.16561	6.12381	1.27932	5.49882	4.5353	1.89711	2.51959	3.10405	4.08361	4.4821	4.38672	5.15793	1.78916	1.7269	3.67056	3.59279	1.36419	4.03674	2.91989	2.73041	6.68619	2.82879
4.09224	3.38149	3.18289	4.94526	4.36232	5.95479	4.09469	3.72512	4.25425	3.73393	4.74767	4.60965	3.45415	2.88929	1.6805	3.04742	3.42848	4.78538	2.97593	4.7096	2.49042	3.11385	1.96054	2.16806	1.92561	2.28453	3.16349	3.03226	2.52774	4.74578	3.73393	3.31297	3.14255	3.62116	1.67406	3.63338	4.93621	4.24561	4.78645	3.205	2.94329	1.70548	3.45604	3.96551	3.24273	6.38916	3.74769	3.73475	5.72007	4.22495
5.20162	2.60519	4.19905	1.83295	4.3491	4.59423	3.62072	2.91842	2.89887	2.87954	3.75894	4.27487	3.68763	2.63934	4.92955	1.54986	3.81736	2.27873	2.62656	2.31075	3.98264	4.02017	2.28798	4.11944	1.68986	2.74681	1.9607	4.31416	2.80406	4.42629	2.87954	5.90103	3.65306	3.14687	2.412	2.17931	5.69625	4.22418	4.68032	3.83856	2.20765	3.80501	2.34286	2.37857	3.24363	5.30868	4.45512	3.05014	5.10839	4.69034
3.73716	1.85711	3.69352	4.60799	1.65184	5.34381	4.76279	4.82428	4.07539	3.24981	2.65582	3.28346	3.19796	1.49732	1.93545	1.84437	2.69704	2.93778	3.52956	4.78428	4.0043	1.82799	3.68477	3.86337	2.31705	3.27964	1.67356	5.21296	3.8967	2.5724	3.24981	5.83612	2.6581	5.20514	3.24787	3.43078	5.24731	4.73016	5.50137	4.59113	4.35092	3.9671	3.09991	4.65041	3.6431	3.12885	3.04433	4.02832	3.23039	2.75165
3.89435	2.09625	3.6359	4.62024	1.96835	5.65757	3.20599	2.17623	5.546	2.69522	3.05504	4.38041	4.3982	2.82211	3.53846	2.51969	2.49601	1.89266	4.09774	3.74661	3.73662	4.47219	1.78337	2.46236	3.90749	3.71509	2.75932	3.6653	3.45966	3.65396	2.69522	6.31056	2.77533	5.32062	1.62498	3.34382	2.65055	5.04443	3.88178	5.12603	3.46061	3.27235	4.28794	2.20518	4.17857	2.85487	3.4862	3.09769	5.77883	3.85882
4.25776	2.83154	4.33538	4.10062	4.13061	3.86093	4.18074	5.01547	4.95874	2.71379	3.37048	3.92136	3.57278	2.3702	2.37365	2.14129	1.89201	1.77916	3.76275	3.46061	4.37649	3.09181	1.77534	4.06425	3.94186	3.09378	1.87153	2.73947	3.33215	2.92549	2.71379	6.93451	2.49389	4.46432	3.19195	1.90237	6.61716	4.19012	4.3647	5.83444	3.14676	1.3161	3.59953	4.6837	4.62424	3.76397	3.28748	1.64853	5.17642	3.65029
4.78023	3.75664	4.87759	4.08763	2.78996	5.70241	3.28758	6.17988	4.29881	2.63117	2.11431	2.5643	4.99621	2.66256	4.02608	4.32441	3.82376	1.99494	3.51356	3.18605	1.55565	4.55912	1.87611	3.86301	4.15409	3.55666	2.03678	3.10385	3.34052	5.09656	2.63117	5.97085	1.87458	3.08321	2.40014	2.27281	3.96906	3.35089	4.51651	4.77771	5.41451	1.46067	4.1173	5.28157	4.30056	2.87658	4.37558	2.96575	4.56644	2.12226
3.86569	2.11552	4.11046	3.54126	1.6966	6.96085	2.13191	4.76654	5.16662	2.8593	2.76751	3.34003	1.91641	2.5159	2.36368	3.89319	3.4907	1.78639	3.71094	2.88934	2.66256	2.72939	3.02551	1.9451	1.97687	3.34726	3.13507	2.74994	3.17322	4.07897	2.8593	5.96317	3.43311	3.13435	2.20121	3.65484	5.18931	4.0248	3.7761	4.32141	2.79635	3.3293	3.70351	2.64051	4.09748	2.92886	4.18802	3.18554	4.61363	5.47602
3.47447	3.39989	4.35368	4.54451	1.56072	3.61678	3.63594	4.82239	4.80813	2.98785	2.79499	4.94216	4.28763	1.93967	3.55963	4.45475	2.62941	3.55888	3.00535	2.8409	1.69095	3.18542	3.64812	2.78977	2.84578	2.51892	2.81463	3.35303	2.18804	3.66978	2.98785	4.70368	3.46467	3.97867	2.91091	2.8327	2.92736	4.57581	4.51962	3.67948	2.61584	1.46087	4.50666	4.18067	5.00825	3.04696	6.76961	3.02309	4.76905	3.69342
4.14198	2.49989	3.50928	3.99201	2.09022	2.7513	3.29407	1.82551	4.08906	3.5577	2.95617	2.84126	3.24909	2.80114	1.85008	2.75364	1.36678	1.74531	3.37171	4.07491	5.0271	4.5229	3.63794	2.37519	3.12183	2.59993	1.77386	4.76612	3.09316	4.05755	3.5577	6.05745	3.31717	4.57575	2.82735	3.75956	3.79571	3.5875	5.66655	6.9465	3.63685	1.51846	1.87597	2.99636	3.41602	2.20143	1.95372	1.6292	4.659	3.60663
4.49951	4.83698	2.78276	3.96639	1.68014	4.3929	3.02588	3.71942	3.99624	3.55902	2.04932	3.49878	2.21387	5.47625	3.36173	4.49119	3.02592	2.52898	5.14538	4.20115	3.74788	4.26537	3.80798	2.11854	1.52238	2.29432	2.56506	2.31299	3.49937	4.33841	3.55902	5.09578	1.96292	4.67771	2.60307	2.70662	3.73758	4.30449	6.10738	4.72238	3.94946	3.75756	2.1385	1.63305	4.65172	4.2177	3.97308	3.27862	4.56587	4.4642
4.03256	1.66724	3.60563	2.51616	2.96844	4.04397	5.08214	4.1973	3.66628	4.56856	2.45085	3.95464	4.64488	3.06254	4.31735	3.0445	1.50431	1.70815	2.64792	3.28549	5.04241	3.51397	3.28326	2.39186	3.06131	2.52758	3.02576	3.1633	2.58655	2.76644	4.56856	4.42622	1.88649	4.92364	1.62511	2.49697	4.30873	3.47355	5.00798	6.00105	3.0512	3.38093	4.15901	4.40593	2.83522	1.98671	4.12798	5.28988	6.48555	4.63805
4.67264	2.784	3.58539	4.48806	3.66419	5.48459	4.24951	6.78732	3.2657	4.29817	2.31426	4.78458	5.43673	3.35267	1.51465	2.06727	2.47789	1.86314	3.22665	2.95376	2.21885	3.94457	3.29187	3.11138	2.67943	2.529	2.2849	3.58108	4.36215	2.92364	4.29817	5.12794	3.71785	4.89293	2.46258	3.65043	6.78454	3.47933	5.28736	2.63614	3.56511	2.43933	3.13205	3.28347	2.99135	4.12411	4.80769	1.80476	6.0929	4.04757
4.0519	2.81326	3.52294	3.93147	1.58601	5.00899	4.83924	5.00559	3.96243	2.03885	2.34265	1.72233	3.68079	3.84027	1.9297	4.53184	1.25	3.40306	1.56045	3.09258	2.81487	3.07199	3.02493	1.51002	3.90972	2.96458	3.28969	5.2033	3.40819	3.16021	2.03885	6.39014	4.09996	3.61421	2.38361	2.18441	4.39863	3.31317	5.52071	5.28699	3.67089	1.6713	2.79658	2.44164	3.01255	2.51019	1.80611	2.4387	4.23624	3.34413
2.36254	2.13098	3.10318	4.97022	2.01291	4.59736	5.2956	5.31046	1.65371	2.12068	3.06808	3.37263	6.07906	2.62965	4.21503	5.38947	2.70759	3.09654	3.23509	2.74362	3.34022	3.88918	3.51971	3.20851	3.96478	2.49017	2.05586	3.07547	4.10448	4.76586	2.12068	5.40471	3.53888	3.30044	1.74436	3.59908	4.09298	3.12393	5.27548	3.21727	2.48816	2.21278	3.9132	2.27834	2.54531	2.57509	3.56712	3.22531	3.71345	4.37262
3.69772	3.29012	4.2776	4.73664	3.76292	3.1435	2.39229	1.46883	6.26549	2.18636	3.20863	4.37391	3.80658	2.48156	3.0436	3.54357	2.81478	3.59413	4.06063	3.61598	1.89539	3.79857	2.292	2.44614	3.06885	2.38906	2.91446	3.7096	3.77409	2.82342	2.18636	5.32757	3.14292	4.25114	1.52896	3.89955	4.24189	4.58241	3.51354	4.70237	1.81064	2.55763	5.75173	2.00241	3.07487	4.25274	5.18214	2.68418	4.96394	3.81616
4.3985	1.75272	4.19098	4.22839	3.82	4.64095	4.83676	2.10335	4.09383	3.32476	2.33934	3.59671	2.85074	1.66961	3.09908	2.90512	1.34227	3.96749	5.80258	3.6865	3.15101	6.5636	3.32003	2.39367	4.22717	2.88814	1.99223	4.13361	3.37098	4.17759	3.32476	4.73461	3.20311	4.01611	3.16734	3.11888	3.60741	5.51334	4.32369	3.34319	1.9559	1.65	3.81044	2.0227	4.65454	3.0204	3.80049	3.43899	4.36733	4.36521
4.07955	3.30479	3.83396	3.18865	5.00882	4.69112	2.81669	3.99519	4.1295	2.76303	2.73123	3.42494	1.24225	2.75356	1.91377	2.43883	4.2852	3.72425	2.59937	3.25014	2.96552	2.99896	3.31391	4.06475	2.68025	1.73642	2.0965	3.61233	2.67759	3.32375	2.76303	5.23628	3.2476	4.51841	3.4075	2.63048	3.63288	3.24347	5.54476	6.05614	3.61522	1.7914	2.45379	1.75105	3.10614	2.9716	3.22691	3.91575	2.0806	4.80479
5.52483	3.52596	3.09755	4.57105	4.5314	5.71561	4.84694	1.92134	2.24719	2.97993	2.986	4.20761	1.1831	2.76085	4.41966	5.82858	2.59834	3.10676	4.25201	3.51742	2.54145	4.87043	2.69414	2.46351	3.42526	2.16467	1.98636	2.83755	3.80527	2.41783	2.97993	5.66173	3.6217	4.6282	3.54389	1.70857	4.62258	4.67435	4.83329	4.98671	3.26726	5.04597	3.24885	3.32257	4.25878	3.54074	1.62228	2.55382	6.31032	3.72973
3.05843	1.64044	3.84172	4.00024	2.37207	4.86182	3.02268	3.31684	4.99801	3.18732	3.44019	4.09272	2.78976	2.44616	3.65975	2.89185	1.26547	3.9689	2.25514	2.42911	3.76169	3.63925	3.05248	1.87254	1.44727	2.41813	1.92569	4.89464	4.0865	4.61093	3.18732	5.49093	3.75336	6.0003	3.62844	2.88187	1.82483	4.5486	4.9751	5.28737	2.24478	1.90221	3.66692	4.66749	3.46584	3.44799	3.29438	3.18073	5.51347	3.85286
3.89252	3.21054	4.42746	3.50181	4.03507	4.51867	5.15934	1.61378	3.37987	3.23824	2.27086	4.26613	1.89429	1.5978	3.62868	2.92388	2.46361	2.0792	4.0157	2.08683	3.08909	3.55374	3.01272	3.88714	3.29354	3.38014	1.64282	3.9213	3.3204	4.81154	3.23824	5.59622	3.38094	5.73193	1.23117	2.17875	3.04014	4.3952	3.40329	3.77507	2.11859	1.74738	3.64895	4.33558	3.46279	4.93372	2.53977	3.32748	5.451	4.18751
4.61708	3.84328	4.22218	3.81496	3.37673	5.26295	3.93758	4.03218	3.96894	5.46436	2.29226	5.12522	2.01542	5.45743	3.87686	2.38211	1.48221	2.88205	3.76943	3.5781	3.45113	2.38011	4.61531	3.65888	3.17011	3.06632	2.69743	3.26117	2.54381	2.87979	5.46436	5.00467	3.45011	4.1212	2.48375	2.59027	4.55733	4.05359	4.35318	4.72134	1.62746	1.59695	2.03107	3.47648	3.55902	2.84999	5.00687	2.98321	3.85367	3.7547
3.93177	2.57462	3.8931	4.03751	3.39818	3.9793	3.14422	5.17096	4.05039	2.32317	2.64659	3.49919	1.54126	2.96458	3.1607	3.45305	3.93319	2.54358	6.00899	4.89405	2.29741	4.41029	3.93577	3.98956	3.1592	2.38029	2.40348	3.56363	4.7914	4.09994	2.32317	3.26273	4.15503	2.98193	1.31939	1.72266	5.28473	4.52804	4.73853	4.71399	1.88037	2.07277	3.09668	2.74375	3.76736	2.88538	5.45525	2.93327	5.24218	3.99284
4.48126	3.08395	3.52954	3.90944	1.9149	3.63171	1.2906	2.47883	5.72601	2.22472	1.90734	4.21565	2.58179	2.82609	2.73968	5.10012	2.26227	3.15634	3.43937	2.92348	2.76345	3.40699	3.87209	1.76818	4.13747	2.57668	2.80034	4.87136	2.45985	5.4965	2.22472	5.63022	4.09597	3.25054	3.63458	2.69553	3.69554	3.11889	5.1243	4.59097	1.63035	1.19077	3.86976	3.53155	1.67681	4.90692	3.02079	1.88233	4.75997	4.07575
3.92823	3.73336	3.4475	4.01757	3.88254	6.49984	2.32714	4.12087	3.8996	3.29034	2.53988	4.07439	2.31147	3.17684	3.0337	2.85985	3.14246	2.63408	5.01394	3.15951	2.64798	4.04402	2.86114	1.88283	3.01668	4.27446	1.86736	4.38828	3.92333	4.28669	3.29034	5.53079	2.12364	2.69746	1.23066	3.27515	5.9608	4.32191	4.7002	4.26056	3.30138	4.12134	1.84393	5.40823	4.28155	3.92302	1.83282	2.30385	6.32384	1.98361
3.16968	3.63262	3.28682	2.15741	2.09158	5.0708	4.41011	2.85427	3.87932	1.91837	2.66018	3.38406	2.38665	2.63247	2.51084	3.66062	3.08922	1.85638	4.67905	4.25742	2.97613	3.56928	1.97294	2.36261	3.87657	2.10575	2.06333	4.62206	3.94216	3.83829	1.91837	4.96965	2.97462	2.52999	3.78601	3.16763	3.92408	3.62051	4.6484	3.70055	3.43323	2.3769	5.60734	2.07821	4.3358	2.85005	1.66654	2.98792	5.27591	2.56666
5.53876	4.33357	3.20367	3.73158	1.97741	5.67678	4.68437	3.13505	2.8666	3.33145	2.78288	3.0617	1.50021	3.23906	2.96757	3.3388	2.86279	2.28148	4.20812	2.30394	1.9968	3.40336	3.76183	1.78946	2.52052	1.70881	1.73162	5.37584	2.42336	4.59319	3.33145	3.84382	3.11516	6.28346	3.05481	3.35524	4.767	3.91376	5.5434	3.49964	3.12649	1.85949	4.65564	6.80427	4.06233	4.29971	3.59361	3.71946	4.81558	4.60675
4.46399	4.75761	4.07412	4.28787	2.1413	6.66892	3.74112	3.08586	4.56719	2.38167	3.1289	3.03696	3.86651	3.26179	3.49674	4.57449	1.22826	2.97758	1.87629	5.71994	3.69177	2.27575	1.81412	3.19711	4.37299	3.08289	1.72034	5.00385	3.37338	3.64875	2.38167	4.61282	3.95292	5.09239	1.82069	2.25	4.19961	3.75734	4.99211	3.38739	3.32554	3.39979	1.97217	2.19921	3.20726	2.71631	3.21503	3.1239	4.03846	4.3292
3.59945	2.76916	4.52065	4.05272	4.64132	4.09164	3.86391	4.10907	3.92309	2.01729	2.0857	3.97534	2.67053	2.2155	2.25562	6.42612	3.13945	3.03541	3.66458	3.31851	3.98649	4.01272	4.13311	4.15842	3.2066	1.23343	1.75605	4.92699	4.31803	2.87021	2.01729	3.6384	2.28922	3.69813	3.00631	3.45031	4.59988	3.07437	4.7864	2.61069	2.50133	3.7087	3.13804	5.3548	4.651	1.59675	2.45957	2.87482	6.1824	3.61227
4.39233	3.34729	3.45775	5.76509	1.64556	4.48072	5.80165	2.19003	3.69948	5.53803	2.19904	3.11548	3.3622	2.91882	3.58073	3.72849	3.15399	3.06793	4.16139	2.89886	2.64109	2.758	2.8556	3.52014	3.98309	1.69655	2.60798	5.12007	3.88198	2.19013	5.53803	2.9594	1.82454	4.60124	3.30203	4.41802	4.08698	4.66871	5.57564	3.76216	3.46564	1.81395	3.82993	3.83196	3.84464	2.54673	3.57723	3.29096	4.19457	4.16667
3.4706	3.45714	4.99864	1.7396	4.00462	5.99024	2.63045	1.35253	2.91447	3.24907	2.40412	3.78348	2.69173	3.2634	3.96433	4.09851	4.09868	2.42984	5.05134	4.60127	1.95036	3.92402	3.35032	3.51019	3.18467	1.65773	2.81886	3.37276	2.97034	4.09329	3.24907	4.62544	2.18867	3.72328	2.40216	3.72049	5.47037	3.87008	4.98587	5.18971	3.92265	1.5607	3.72596	2.9878	4.32629	3.57719	3.35939	3.17382	6.41019	3.15408
4.69457	1.88161	3.84176	2.92037	1.9952	4.68367	4.56908	1.32127	4.22692	1.94616	3.35553	3.7832	3.33556	3.38899	3.44739	3.65262	1.36752	1.54604	5.6583	4.27433	4.56837	4.24246	1.81932	2.43602	3.41752	2.42754	2.82081	2.94919	3.5764	5.49013	1.94616	3.06673	1.99407	4.0551	1.85545	2.96103	2.29208	4.70553	4.75521	4.94575	2.25133	3.64805	3.77281	3.20089	4.54997	2.18826	4.86807	2.23512	3.19736	3.66471
4.5941	2.07303	4.42352	2.31924	5.13161	5.1425	3.59156	4.54568	4.23084	2.69022	3.62179	4.28134	3.00086	2.97729	4.52111	3.4331	3.61273	3.19502	4.12172	4.96533	4.7498	2.64478	1.46028	4.61393	3.63457	3.151	2.80396	4.74808	3.27496	4.04529	2.69022	3.57735	2.93756	4.56001	3.47897	3.14991	2.1845	4.0095	5.01454	3.40859	1.16447	3.63972	2.30639	3.34113	3.99809	3.8056	2.24693	3.91703	2.65846	6.67349
4.20031	3.63646	3.80609	3.9679	1.51822	3.18721	4.69345	1.49791	4.31773	2.57024	3.83671	3.63184	2.62211	2.47608	3.67265	3.17782	3.76296	3.60383	4.91711	4.12089	3.26154	3.51415	3.57507	4.3305	4.34757	1.89979	1.8604	3.74955	3.16121	3.77935	2.57024	3.78698	2.55884	4.37417	1.72238	3.22565	2.91962	2.97569	5.18585	5.09688	3.84263	3.33005	1.36416	3.48014	3.4196	4.11039	4.04785	2.47121	5.49397	4.9274
4.81444	2.3617	3.83811	1.9517	2.18531	4.73915	3.27501	3.66522	3.93515	3.41482	3.20369	3.56502	5.32086	2.46493	3.22301	3.01183	3.75974	3.12571	3.28668	2.68665	2.45457	1.87309	1.85543	2.65364	2.70282	2.17154	2.88261	4.06766	4.73703	2.77826	3.41482	4.81074	3.52824	3.3603	3.5458		2.08548	5.03508	4.74017	5.13863	5.37205	2.81236	4.18416	3.09588	4.10567	4.74383	2.77453	2.9068	4.90875	5.76644
5.69107	3.04401	3.07422	4.33501	1.47222	2.84749	4.2266	4.33802	4.35032	2.97132	2.7739	3.7725	4.00523	2.58716	3.38518	1.23602	3.85567	2.73897	2.93304	3.00128	5.23151	3.31988	1.96383	6.91323	1.7221	1.7548	1.88396	2.44499	2.39816	6.46294	2.97132	3.03006	2.23194	2.37937	3.51514		1.99352	4.96089	4.44337	4.38733	3.17304	3.20938	2.90961	3.88901	4.1256	4.55511	3.73323	1.41034	5.11876	4.34654
4.09766	3.08378	3.75842	4.39907	2.89737	6.61326	3.60871	4.97847	4.4475	2.622	2.49177	2.5062	2.57749	1.81317	4.00144	3.03882	4.05995	2.70815	2.72071	5.03368	1.90484	4.2305	1.99448	1.67015	1.49713	2.50883	3.6165	3.90183	3.23093	4.24106	2.622	5.22811	2.79952	3.13089	1.84617		2.91418	3.76542	4.6845	3.17665	2.11493	2.42933	3.5096	2.92564	3.77543	2.27432	2.79793	1.66187	1.88454	5.24343
3.61994	1.29503	4.18849	1.91671	2.16757	3.40414	3.02724	4.28163	6.38609	2.95117	2.70747	2.90708	4.27853	2.13179	3.52848	3.45544	3.33795	3.78465	3.40327	4.81901	4.49122	1.87053	1.97832	2.91516	3.49597	1.46473	1.74912	4.32716	3.25186	2.54802	2.95117	4.35769	3.93485	3.11725	1.88533		3.91519	5.67822	5.64446	5.1417	3.76085	2.70814	2.72303	3.22477	2.34647	2.45156	3.532	1.59209	6.57756	1.91814
2.85291	2.48784	4.24874	2.51437	3.61772	4.13912	4.10675	4.24691	3.40075	2.43814	1.70758	3.31209	3.53153	2.80642	3.71812	2.08245	2.516	3.58615	2.3459	3.65229	6.81488	3.16027	2.20902	1.599	1.82025	1.8498	1.95446	4.39863	3.22878	1.51172	2.43814	4.64364	3.35842	3.1109	1.7449		1.94641	4.00483	5.98959	4.67944	2.25053	3.27249	4.08576	3.00162	4.7257	3.29768	3.0938	1.69977	3.90949	4.62129
3.87507	1.42533	3.62606	2.16037	3.88959	5.86631	4.39738	3.45597	2.67727	2.62278	3.36867	3.90649	3.04677	3.91354	2.54213	3.40996	5.54062	4.64941	1.51268	2.92653	2.896	3.06823	2.1544	4.25839	3.77331	3.19667	3.99277	5.01928	3.08901	5.15638	2.62278	4.6162	4.86523	2.5882	1.79047		3.09657	4.62228	4.99512	4.33513	1.59481	2.75371	3.58426	3.2016	4.46612	3.27833	3.40136	4.42772	3.78064	3.88615
4.0604	2.90082	4.4737	2.73247	3.15169	4.74287	5.21008	2.38708	3.74336	1.77462	3.67599	4.42009	3.28439	3.08346	4.24191	4.39253	3.7321	2.88982	3.27594	4.34021	3.11061	3.45004	1.80174	3.84777	5.30127	2.21378	2.87187	3.61484	2.48475	3.45794	1.77462	4.03281	3.89856	2.93255	2.37123		2.52774	3.42584	5.94174	3.73139	2.03725	2.21598	3.65602	2.76081	1.9033	4.52995	2.70281	1.72408	5.35082	3.93176
4.24955	3.04018	3.43571	4.03071	4.46904	5.27974	4.1422	4.88543	2.92403	3.36168	3.45446	3.18138	3.38809	3.18051	3.84329	4.11751	2.59553	2.07375	1.79732	4.01716	3.60766	3.62696	1.95991	4.69548	4.38013	3.0472	2.83499	3.43375	3.86908	5.69565	3.36168	4.50462	5.44742	3.99452	2.02688		2.01023	3.50645	5.89758	3.36203	1.98828	2.15973	2.85562	3.09072	4.70038	2.6826	3.22318	3.06287	6.15663	3.61006
4.19139	3.55102	4.45622	2.51037	1.60428	5.48496	3.49009	2.61685	3.24743	3.68129	3.05879	3.71642	4.3527	2.22971	1.58758	3.4353	1.56637	3.50612	3.74183	3.46692	1.65098	4.09646	3.74807	4.81617	5.63931	2.38053	2.64288	2.25359	3.43069	4.66429	3.68129	4.26775	4.41507	4.2745	1.80286		1.92874	3.19918	6.42823	3.4054	1.57368	3.16233	3.28912	2.89215	4.4133	3.96694	2.24188	2.97705	5.98167	4.81825
3.83078	2.37449	4.1901	4.0091	2.86826	2.61331	3.44551	3.25717	2.79873	3.26716	3.36987	4.4957	3.55615	1.5857	2.35848	3.79925	3.0689	3.27139	4.57028	2.68184	2.67954	3.42948	3.23959	1.903	4.74533	2.42556	3.13343	1.92732	4.01719	4.63773	3.26716	4.14008	3.8924	3.23557	1.37702		2.07176	1.55705	5.83207	2.13146	3.97745	3.49016	3.64787	4.58889	2.91431	2.3164	1.67567	4.33819	3.91051	6.08829
3.12433	2.96044	5.01919	3.42455	1.28693	5.97852	2.38295	4.29029	4.86037	3.39338	3.10293	2.52617	2.71762	4.58408	2.8793	4.03226	4.18686	2.42327	4.1965	2.48718	4.12888	3.50576	2.04608	5.41863	4.82685	2.09871	3.03814	4.61135	3.81621	3.81685	3.39338	3.79732	3.20193	2.84284	2.91469		1.71398	2.36687	4.65854	4.21822	3.25577	2.67411	2.5318	3.36504	3.45754	2.82263	1.75039	3.89013	3.19025	4.27173
3.47076	3.31385	5.03898	2.72787	1.58035	4.32411	2.96724	5.10723	3.57003	3.23157	3.44447	3.88711	3.49159	3.07377	3.43394	3.50646	3.83208	1.82106	2.72956	3.23491	3.9482	4.4944	2.50703	3.97071	4.14364	3.55892	2.24085	1.88813	3.35192	5.19115	3.23157	3.89141	3.55842	3.55768	1.67831		1.964	3.36916	6.00204	4.03491	2.08698	1.9159	4.88644	4.0686	3.60551	1.88132	2.27263	3.22706	5.86725	3.82746
4.46046	5.02254	2.55437	3.71379	2.55267	5.75728	3.02939	2.69702	4.02432	3.55444	2.66342	3.15789	3.30864	1.65599	2.94323	2.9119	2.46889	4.74629	5.47673	3.48856	2.83822	3.76817	1.5457	3.24279	3.97061	2.32779	1.63992	3.97612	3.4945	4.96137	3.55444	4.93746	5.00132	3.00752	1.763		5.26606	2.1372	6.06563	5.36867	2.08811	3.28307	4.06561	2.4682	3.15586	2.17813	2.09002	3.96799	6.15599	5.04903
4.48695	3.98829	3.76928	1.56964	3.34656	5.15135	3.8466	4.96175	4.68167	3.96534	2.87193	3.08232	2.83901	3.56085	1.53903	2.66075	3.79152	3.14048	4.20739	3.12604	3.46699	6.79769	4.1679	2.4051	3.95654	2.27737	4.12662	2.64159	2.86815	4.11327	3.96534	4.66042	4.83215	3.48316	2.39835		3.15317	3.23516	6.25	2.971	2.21258	2.14174	3.73212	4.30416	2.81349	3.70406	2.39171	4.63377	5.25327	4.82484
4.22564	3.24872	4.51084	2.29045	3.96552	6.59869	3.7475	4.09568	3.31337	3.28716	1.44154	2.56744	2.84019	2.86792	1.41046	1.83329	2.55297	2.72527	2.92876	3.0648	1.53683	3.42669	3.75745	4.18476	2.59757	1.78578	1.58014	4.58069	3.63629	2.99325	3.28716	4.58784	4.76002	2.93361	4.46394		4.87266	3.3483	6.1828	3.60295	1.95979	1.90448	2.90849	3.62349	4.37701	1.55863	3.82862	3.16807	3.41881	3.89946
4.09232	2.72319	5.30255	4.41986	1.09146	4.54526	3.08881	2.81687	4.43423	2.53869	2.49732	2.34427	3.7497	2.34756	3.69824	2.02456	3.22238	1.71935	3.91193	3.15953	4.32345	4.60089	1.42605	1.51324	6.2943	1.94053	4.71528	3.63662	3.56993	4.61093	2.53869	4.75487	4.63108	4.64603	3.16433		2.04592	3.45765	4.7736	2.97793	2.02363	1.9766	3.62784	6.0591	2.96519	2.55838	2.79662	3.2395	6.20636	5.09595
4.24621	3.98189	3.1535	3.3809	2.60916	3.85584	2.20879	2.05669	4.24794	3.60269	3.54311	2.73431	2.46203	2.97676	3.47342	2.5303	2.47186	1.90785	4.25278	4.00433	4.42812	3.86499	3.07312	4.36414	4.61779	1.28404	4.21489	3.95631	3.0833	5.35021	3.60269	5.61376	3.6199	3.91747	3.01527		2.15751	3.46025	6.21002	3.01689	1.6921	2.88781	2.92826	2.45007	4.04563	3.69989	3.34258	4.47774	4.80613	4.50049
3.74589	4.34867	3.565	5.50925	1.91822	6.19557	2.89754	2.6137	3.7171	2.88648	2.35864	3.38784	3.00936	1.57553	2.69874	3.53587	1.38953	2.14403	4.43342	3.20426	4.15983	3.75858	2.11083	2.92059	4.35498	2.37593	2.1908	4.02007	4.2646	3.46214	2.88648	5.05902	2.83835	4.25927	1.72139		2.26305	2.88909	5.94344	4.12148	5.9006	2.16563	3.5209	2.73665	3.10479	2.02381	3.78061	1.7757	4.60048	3.69185
4.76059	3.04131	5.15403	4.47214	1.6676	4.3954	1.87825	4.51274	5.00986	2.91191	2.29319	3.87165	3.07703	1.74276	2.88445	2.9953	2.17644	1.94008	2.12974	2.54187	4.91153	3.31199	2.2767	3.27112	4.11644	4.85279	3.46805	3.61519	5.09134	6.18815	2.91191	4.123	3.49556	4.61244	2.50175		2.02084	3.7286	5.93311	3.78747	3.66056	2.1469	4.09243	5.3376	2.96512	1.76845	2.23171	1.85276	5.66551	5.54958
4.1925	1.49394	3.96384	5.60068	3.34563	2.85688	2.34982	4.80567	4.96769	2.20774	2.31924	2.49217	3.24849	3.0106	3.18669	2.77344	4.40189	4.19363	4.42014	3.29357	4.07986	3.53623	4.36712	2.71524	2.39532	2.98717	2.98263	4.42141	3.64738	3.33864	2.20774	2.72393	3.73034	5.42226	4.13473		3.02823	2.37173	4.75628	3.2798	1.85393	3.14857	3.08679	2.49966	3.49811	4.21196	1.65119	1.38417	3.80168	3.31902
3.05838	3.44565	3.70662	3.32754	4.29804	4.90811	2.48247	4.55859	4.74737	2.34646	1.54632	2.91714	2.62728	3.16082	2.03605	2.4839	4.10596	2.06834	4.41109	3.99971	3.75123	3.90953	2.86791	3.6009	5.94906	3.39451	2.93119	3.69565	3.06274	2.13736	2.34646	4.93959	5.23862	5.23504	1.73404		1.90405	2.6692	5.13056	2.42841	4.59572	2.7221	3.66313	3.2014	2.81537	4.02207	1.75856	4.4019	2.64466	5.72603
4.92172	3.94405	5.5708	4.11429	1.87836	6.79806	3.5475	5.74604	4.21208	1.4044	3.36541	3.40298	2.12999	2.89218	1.98448	2.63278	4.35059	1.80326	2.04745	3.21264	4.54537	2.68658	1.67937	1.73126	3.7671	2.24034	1.49537	3.53637	4.96796	1.9759	1.4044	5.77212	3.13569	4.09572	3.23227		2.44605	3.18365	4.84587	2.94094	5.2645	3.34125	2.95082	5.19325	4.505	4.40221	4.42359	2.10865	5.33472	4.24002
3.58881	2.37937	4.59869	3.43969	5.38125	6.33609	2.95674	4.46303	3.44395	1.49306	1.31626	3.47117	3.88501	3.90842	2.86542	1.92474	2.39809	3.17017	4.11588	3.85096	4.10202	3.38435	3.50653	3.41653	5.3554	2.63159	3.01501	3.37044	3.59751	3.06859	1.49306	4.75313	3.76891	4.12853	1.83281		3.44371	3.54271	5.11016	4.09183	5.3394	2.82657	1.54272	2.62944	3.39318	2.60472	2.64014	4.52075	6.14732	4.72207
3.40165	2.91575	3.54937	3.32141	2.74918	4.433	2.89371	2.08138	3.54437	4.39384	1.4291	2.68106	3.98157	3.18211	3.03019	3.20177	1.34821	2.01264	3.85328	3.49013	3.91661	5.1583	2.94396	3.54466	5.52033	1.87515	2.93989	3.92173	2.95579	2.99268	4.39384	4.85471	4.04198	3.92342	3.5994		4.14196	3.04562	4.41846	3.70607	2.08137	2.44672	3.04272	2.82941	2.67585	2.78453	2.86779	4.06378	6.30966	3.08006
4.04901	2.89797	4.04142	3.85279	3.29386	4.79515	1.54921	4.95884	1.08789	2.79691	2.26283	2.93609	3.57234	4.51438	2.28494	2.94917		2.62445	3.55201	3.49473	2.19565	2.62064	2.06624	2.82443	5.49188	2.87263	3.23641	3.68512	3.45559	2.97156	2.79691	3.37516	4.35001	4.32702	3.09625		2.0442	3.03116	5.71472	3.14493	2.19776	2.65243	2.68183	3.08944	3.20762	4.02349	1.98096	2.43978	2.43867	4.81342
3.89257	2.70881	5.53802	3.74431	1.17378	5.14633	3.66002	3.52145	3.13878	2.66605	1.67464	2.8028	3.03617	3.29149	2.95497	2.60197		4.32989	1.76379	3.40393	5.39208	2.20065	2.62263	1.86956	5.9078	2.99413	1.97278	3.86665	3.45219	2.49644	2.66605	3.03667	4.39298	4.53467	2.17081		1.18372	3.0052	5.86976	3.52971	3.63677	2.49799	3.35573	4.23728	1.829	2.06658	2.81071	1.94268	6.49489	1.96357
3.55507	3.06014	4.46166	4.54831	1.03371	5.73476	3.22858	4.58221	3.94984	3.34937	1.65703	2.93928	3.86282	3.39441	4.00677	1.93373		1.55036	5.08854	4.1418	4.67209	2.61602	4.64295	4.65357	4.25186	1.4535	3.99104	3.02367	3.90514	3.7216	3.34937	5.01257	3.90045	3.61339	1.19965		3.10339	2.34862	5.36995	3.60956	1.92376	2.25179	2.34913	3.36518	3.08244	2.4913	1.85619	2.05351	6.42232	3.69418
4.0511	3.46429	3.03347	4.14421	3.18023	3.26464	1.68938	4.34927	3.6472	2.33613	3.6536	3.59246	1.37774	3.10047	1.57667	3.12716		1.83561	3.03988	3.13876	3.41412	2.79497	4.06461	4.10806	4.56965	1.66454	1.44644	2.33923	3.86305	1.9463	2.33613	6.18114	2.81085	4.57874	3.55329		3.89292	3.02788	4.76346	3.72382	2.75822	1.50943	2.64494	4.91304	2.70152	3.02609	3.39313	3.02416	6.1367	1.9501
4.59226	2.93643	5.44489	4.72333	3.81205	4.16654	4.8644	5.71053	4.04145	4.00091	2.7063	4.09798	4.78086	3.87862	3.05252	3.19301		1.73259	3.23239	3.5633	3.22862	1.48233	3.12097	2.04	4.18001	1.58914	2.05805		3.76	1.64116	4.00091	5.78832	6.06517	4.41	1.99761		4.79744	4.75115	4.30088	1.8513	4.99775	2.07217	3.96874	3.19064	4.11772	4.51974	3.29628	3.20196	5.00746	4.21174
4.75381	1.99364	3.43619	3.88237	4.24515	5.60189	3.67974	1.7191	1.76772	2.76553	3.05326	3.27713	4.21697	3.2075	3.2268	3.49131		3.31122	3.22612	4.15832	2.88353	1.76248	2.17262	3.33081	5.96071	3.19848	3.305		2.373	1.89095	2.76553	4.72961	3.87241	3.51898	3.79703		4.03591	3.34657	5.42005	2.5389	3.28751	1.90338	2.84987	2.62032	3.1836	3.06288	2.02453	5.08728	4.8365	3.99526
4.2521	2.67956	3.97488	4.3294	3.0569	5.04121	2.60054	4.3876	3.42114	1.76007	1.76944	2.96707	3.5918	2.64596	2.25666	2.14029		4.47085	2.69018	4.05948	3.31946	1.65779	4.58871	5.95385	3.11048	2.40461	4.25903		3.70119	2.07429	1.76007	5.03415	2.21836	4.17524	3.25798		3.83693	1.69427	6.12035	3.51429	4.13307	2.89943	3.05499	3.39723	3.02984	4.81066	2.72251	3.35179	6.66265	4.67338
4.88549	3.76827	5.61879	4.74589	3.10975	6.44407	2.93596	5.54706	3.84352	3.45876	3.30609	2.70518	2.73994	3.40595	1.32001	4.36488		5.73093	2.62306	3.17894	4.89549	3.33897	2.35721	2.33891	5.27049	1.24307	2.21508		3.66712	3.16656	3.45876	5.58204	3.4665	4.92037	3.63167		3.47093	3.31159	5.17543	3.61926	3.09908	2.43636	3.34401	5.89871	3.0544	4.4253	2.71787	3.52211	3.8	3.7243
4.35712	3.65376	3.56949	6.777	2.63522	5.15767	2.29895	4.90227	3.98991	3.41369	3.1901	2.56921	2.58499	4.33747	2.99307	2.61703		2.19176	4.70921	5.10645	3.33646	3.3005	4.01821	3.72615	4.13273	2.9386	1.64612		1.83148	2.79332	3.41369	5.95575	3.65128	2.34433	4.00554		1.7066	3.12039	6.17772	2.99687	6.48119	2.06558	3.21104	3.01016	3.4038	1.75056	3.61684	1.87176	5.31067	4.21852
3.96792	2.58424	3.44255	5.1229	1.86112	5.25506	3.82401	4.83174	3.50213	2.78042	3.09867	4.53339	2.36276	2.26561	2.95879	3.94807		2.60687	2.56113	4.34159	3.84677	3.30089	4.26939	3.05341	3.67404	2.48747	5.07245		2.22686	3.02111	2.78042	3.66115	5.96615	2.30395	4.80197		4.68676	4.20162	4.50157	2.86783	4.25966	2.65143	2.99526	4.03169	4.01954	3.09126	1.57322	3.66684	5.73169	3.45458
4.56671	2.49239	5.11371	2.18426	1.32124	2.94896	3.37446	4.11814	3.45986	1.85395	1.71737	4.10366	3.64718	2.32194	3.28505	3.24213		3.85138	3.05476	3.37933	4.55093	3.63866	3.29162	1.66873	3.97467	1.40767	1.6058		3.6798	2.5676	1.85395	3.52856	4.40551	3.5809	1.52661		5.14528	3.1403	6.18712	3.06589	2.95276	2.32898	2.62567	2.82267	1.96566	3.33789	2.88598	2.97789	5.91018	5.61802
4.35865	2.64616	3.30009	4.59772	3.41499	5.41593	2.40512	1.87472	3.413	3.76562	1.91443	3.72533	3.08901	2.72173	3.76131	4.24001		2.48485	2.48168	2.1355	3.67368	3.52511	3.63745	3.28535	3.16501	4.59833	1.85268		4.67319	2.01544	3.76562	5.37651	5.36131	5.23837	3.07506		1.70709	3.12012	5.24644	2.91301	1.71757	1.88678	3.05143	6.03449	2.5318	3.7652	3.26427	3.6919	6.58898	4.45378
3.24491	2.37904	4.08038	2.51723	3.47436	5.8362	2.86835	5.99068	3.98195	3.0808	2.23334	2.77549	2.83799	1.26205	3.93983	2.80736		1.81947	2.52951	3.52147	1.77012	3.53113	1.59443	1.33226	4.07068	1.35908	3.0937		3.47566	4.58342	3.0808	4.79796		4.26601	1.77765		3.96805	3.83616	5.14006	1.61396	1.93203	2.39835	3.70807	2.69122	2.46228	2.529	2.41109	1.60598	4.38935	3.8453
3.59075	2.52485	2.29798	3.32976	3.05624	5.71748	1.97036	1.50545	4.19185	3.10065	1.53185	3.47434		2.49893	1.77591	2.77185		1.72892	3.62562	4.82915	3.53269		1.44387	2.98549	1.73601	3.17563	1.98785		3.57026	2.10266	3.10065	5.36025		1.61449	3.05298		4.13463	3.00452	6.2093	3.56389	2.81598	1.12137	3.68402	5.61359	2.47008	3.2075	3.95436	1.96883		3.69237
3.029	3.64994	5.73735	4.91736	3.22402		3.73178	3.82397	5.22365	2.26605	2.2044	3.30199		3.4238	1.45793	3.22522		3.2268	4.23224	2.93173	3.53627		1.55598	2.21514	5.42437	1.41284	1.46534		4.54302	2.19789	2.26605	5.30666		3.51781	3.32576		3.52435	3.21742	3.80407	3.441	2.92318	3.37751	1.89798	6.01882	3.48308	3.91206	2.33878	3.79261		3.75903
4.19973	2.93809	3.9278	4.88977	2.11607		3.79387	4.45999	4.83837	2.25868	3.42871	3.60725		3.19313	3.91088	1.59624		3.37115	4.25737	3.17364	4.93044		1.82842	1.99538	4.87248	2.83604	2.55244		3.23014	4.57901	2.25868	4.00548		3.3958	4.42309		1.14265	2.2531	6.21671	2.70222	2.53821	1.31256	1.5619	6.9507	3.30831	2.66689	2.34107	1.64804		4.7246
4.05712	3.17152	4.69231	3.79693	4.53614		4.00526	2.60401	4.29688	3.48543	1.66131	3.26582		1.5425	2.79093	2.47211		4.60986	3.17478	4.19069	4.40497		2.37124	4.04431	3.62965	2.58076	2.75387		3.56792	3.17905	3.48543	4.27331		4.90071	1.67208		2.07839	3.00153	5.75417	4.52583	3.79316	1.69229	4.19469	2.30028	4.29658	4.82906	3.33424	1.59618		4.34691
3.75662	3.10088	5.52139	4.011	1.93688		3.61296	2.01031	3.80443	1.38721	3.50701	3.27813		3.47831	3.7932	4.48235		5.03593	3.43853	3.00161	3.84435		1.98429	2.23558	4.8982	1.42013	2.46222		3.10075	4.16014	1.38721	4.61133		4.13331	2.86982		2.64762	4.2859	4.52629	3.3834	3.98447	1.10266	3.08908	2.4627	5.6505	2.14841	3.12675	4.37199		5.54796
3.79597	1.86197	5.00921	3.58326	4.3682		2.88794	4.66667	4.08548	1.46802	1.51778	3.65747		3.31233	1.59443	3.54098		3.32308	2.03791	2.84441	2.75547		1.62254	1.78712	6.29239	1.96835	2.03142		3.57078	2.27251	1.46802	4.30069		4.28093	3.41158		1.97562	2.61749	6.38316	2.63938	4.85829	2.34478	3.36457	1.76588	1.69648	2.15003	3.39045	4.71693		6.05706
3.33372	2.41885	2.2006	3.96001	1.43145		2.97043	1.99677	3.42239	3.20931	1.87041	3.17585		2.09011	1.34417	3.23128		2.01338	3.83733	3.74661	3.16173		4.41684	2.12686	6.27221	3.66177	2.37406		2.94792	2.26531	3.20931			3.1135	1.84293		2.03362	2.97521		3.36541	3.2453	2.55224	3.47925	3.26093		2.28537	1.5981	3.318		4.20211
3.50319	3.69339	5.57006	3.03104	1.36257		3.47583	3.15824	3.85307	3.71731	1.69294	3.05886		1.84773	3.27777	2.8		1.95793		2.67844	4.8961			5.01678	5.79005	3.10491	2.50035		3.29391	2.94936	3.71731			5.22797	4.03627		1.56177	3.28359		3.21711	2.06974	3.12438	3.25956	4.04917		2.19044	3.77328	4.06518		3.34042
3.70418	4.3091	3.33166	4.70517	2.28044		2.37725	4.66782	3.29002	2.08039	1.89716	2.60324		3.8353	1.9126	3.43723		2.89438		3.79517				2.8708	3.48411	2.34499	2.70382		3.09416	2.34788	2.08039			4.7451	1.87848		2.87811	3.70782		3.54866	1.58544	2.13292	3.59711	6.02752		1.86579	1.89394	4.75		4.36445
4.26828	2.43656	2.839	4.14511	4.11986		4.05817	2.92571	3.27435	2.01654	2.68042	2.48121		3.09806	1.54218	2.67273		3.69454		3.35985				4.62527	5.01408	2.48221	3.28734		4.01639	1.70843	2.01654			3.72658	2.46123		5.93832	3.64977		4.63691	2.92799	2.00733	3.82969	2.18731			3.03742	2.41316		3.9472
4.44972	1.48163	4.64062	4.69815	1.70502		1.78457	3.62545	2.13901	2.73495	2.23054	3.03502		2.66829	3.09306	2.4461		6.29531		2.80402				2.05347	5.29896	2.2094			1.59296	3.24204	2.73495			4.91769	3.26957		3.71277	4.22601		2.8399	4.35343	2.76337	2.87494	5.02094			2.6344	3.58364		3.52495
3.36152	3.3686	3.7858	4.264	1.90959		2.81304	2.25807	3.86292		1.98531	4.29509		4.61035	3.02001	2.67692		1.99766		4.761				2.53845	3.84349	1.40125			3.65755	4.88522				3.9976	1.65482		2.32795	3.27968		3.67003	2.22246	3.47219	3.68724	5.94943			2.23027	3.21904		6.59491
4.48007	1.39799	3.53311	4.69383	4.01392		3.04169	1.87152	4.25852		1.68585	2.98154		4.37214	3.12901	3.30951		2.71281		3.04857				1.14632	5.09853	2.19264			2.53264	6.05915				2.43958	1.85675		1.99734	3.52915		3.73221	4.70704	2.47672	2.36464	6.24848			2.8261	4.02386		4.9367
4.4928	2.52211	4.22048	4.13113	3.14501		1.85679	5.46395	4.01625		3.0435	4.06472		3.4435	2.94847	2.66507		2.31372		4.31424				2.44947	5.04698	1.72804			3.78886	2.18552				3.8821	3.88914		2.16952	4.29981		3.76024	2.58261	2.49631	3.94589	5.88114			2.77183	1.6265		3.90781
3.78765	3.17647	3.64744	2.39017	1.64661		3.0856	2.31069	1.65066		1.50316	2.29969		2.84043	3.71297	2.87183		2.07173		4.0179				2.15921	4.25883	2.09527			4.15987	3.98659				2.42424	1.98515		2.38871	3.49634		4.072	2.52964	2.87831	2.09884	1.41946			2.61053	2.0343		3.74129
4.24545	3.0615	4.76056	3.50731	5.64318			4.06491	3.85631		1.61491			5.28819	3.20009	1.2157		1.78702		3.25039				3.06392	6.06515	1.92341			4.3943	1.57019				3.86095	3.57694		2.51783	2.57011		3.91563	2.363	3.03987	2.57456	3.8321			3.69409	4.09754
4.22129	3.29564	3.72861	3.39956	1.70276			2.25806	3.12819		3.16686			2.50247	2.51353	1.24664		4.30437		4.30094				1.68336	3.68978	1.57182			3.26519	4.61572				3.66252	1.41063		4.18219	3.24367		3.77462	2.43336	2.09859	3.1961	1.35551			1.65033	3.85511
3.83603	3.81418	4.45185	2.59378	1.52656			4.01062	5.2645		3.56602			2.95528	4.16338	3.37269		1.90984		3.86873				1.99267		1.66235			3.43545	4.59622				2.80622	1.593		3.75775	2.99853		3.59653	2.36953	3.26371	3.29981	3.23484			2.60595	3.55793
4.29654	3.17075	3.83209	6.78977	3.03912			5.18644			3.17153			3.24432	3.07691	1.84212		4.09002		3.6965				2.92207		2.52522			3.26575	3.48522				4.02934	1.1065		2.63457	2.59741		4.18739	2.0316	2.66363	3.48538	2.36304			3.52969	3.17482
1.95559	2.9169	3.55357	4.33993	1.51751			5.14933			2.37576			5.42444	3.36033	2.61361		2.46029						3.24375		2.12678			3.87586	4.57254				3.56877	1.97254		3.88851	3.14246		3.90878	2.04308	3.03838	3.24823	2.12118			1.7569	4.37657
4.72073	2.21848	4.9252	5.40833	1.75581			4.27194			2.44563			3.27288	3.56328	2.45531		3.29035						3.48639		1.76493			4.49484					3.19874	4.19838		3.01287	3.34202		3.40507	2.78602	2.18369	3.77118	6.09215			2.89439	1.90957
5.60071	1.98593	4.82757	3.53057	2.58168			5.09705			4.00165			1.70835		2.88267		2.13545						4.16125		2.5895			2.73637					3.65447	2.97897		2.39676	3.68724		4.17712	2.30137	2.17665	3.59199	5.82347			2.49622	3.76801
4.2806	2.34861	5.15602	4.60129	1.46252			4.2422			2.72694			1.63515		3.57642		3.70926						1.92569		2.79964			4.41507						3.33062		1.84531	4.0208		3.0553	3.47423			1.94931			4.11752	3.77021
4.11339	3.76844	4.61689		1.4695			3.48819			2.48629					2.48881		4.15878						1.5151		2.87203			4.1679						2.83088		5.69825	3.15442		2.81434	5.55362			3.78529			1.52479	3.01345
4.05276	2.58631	4.01046		1.26396			6.38449			1.92939					2.88648		2.80009						1.569		2.06634			3.7686								4.21974	2.11876		4.22225	4.57019						2.87914	2.89851
5.16629	2.19293	5.47689		2.5654			2.04115			3.09095					2.60359		1.95657						4.31495		2.28132			3.56527								4.06689			3.0187	2.53702						2.29452	2.06858
4.21698	3.16131	3.12355		2.33875			1.90164			2.98373					2.92443		1.61539						4.76317		2.28453			2.81172											4.38463	4.30323						1.1116	4.58978
3.60042	3.13961	4.41963		1.44849			1.63253			2.00986					2.08741		2.85594						3.87962		2.74681			3.61207											3.09219	2.10927						1.60608	4.7211
3.95821		5.30219		2.62137			4.82855			4.6283							1.74801						5.26339		3.27964			4.78348											3.85782							3.94595	1.67822
3.14411		4.02295		3.33658			4.52549			2.44293							1.96985						3.41778		3.71509			3.66764																		2.83614
4.17098		3.18866		3.41961						1.93557							1.85778						3.30136		3.09378			2.33051
5.13827		4.94358		2.00104						2.67563							2.89509						4.57461		3.55666			4.2362
3.35064				2.12952						1.61316							5.28033						4.10168		3.34726			3.70046
3.31135				4.17161						1.7437							4.22942						3.57138		2.51892			2.71383
4.1882										1.39938							2.37898						1.94991		2.59993			3.46947
3.5966																	3.42973								2.29432			3.92455
2.50608																	4.19699								2.52758			2.93413
4.0475																	1.73895								2.529			3.06887
5.0712																	2.16775								2.96458			3.0023
4.25408																	1.53526								2.49017			3.75762
3.94688																	1.52743								2.38906			3.42228
4.45775																	4.13961								2.88814			3.17877
3.94286																	2.06998								1.73642			3.21714
3.39736																	3.80933								2.16467			4.30581
3.66701																	1.57718								2.41813			3.196
3.71198																	1.90764								3.38014			4.08003
3.92177																	1.72005								3.06632			3.4053
3.59115																	5.3026								2.38029			3.72143
5.71488																	2.23909								2.57668			3.35389
3.35334																	4.78538								4.27446			4.85137
4.40463																	2.27873								2.10575			2.61126
3.28114																	2.93778								1.70881			4.13984
3.91926																	1.89266								3.08289			3.58737
3.81317																	1.77916								1.23343			3.02821
3.68718																	1.99494								1.69655			4.09372
4.66936																	1.78639								1.65773			3.62479
3.54204																	3.55888								2.42754			3.56707
4.56319																	1.74531								3.151			5.55597
4.14026																	2.52898								1.89979			3.61517
5.46667																	1.70815								2.17154			3.22254
3.8974																	1.86314								1.7548			3.98256
4.73649																	3.40306								2.50883			3.76836
4.33869																	3.09654								1.46473			4.15873
3.6548																	3.59413								1.8498			3.66362
3.04195																	3.96749								3.19667			3.43351
4.91736																	3.72425								2.21378			3.28703
4.96034																	3.10676								3.0472			3.18073
3.36353																	3.9689								2.38053			4.05615
3.64744																	2.0792								2.42556			4.92957
2.90209																	2.88205								2.09871			3.39025
3.07751																	2.54358								3.55892			3.63374
4.13177																	3.15634								2.32779			3.4593
4.00592																	2.63408								2.27737			3.20898
3.91788																	1.85638								1.78578			3.56308
3.66571																	2.28148								1.94053			3.44833
2.58998																	2.97758								1.28404			4.511
3.27701																	3.03541								2.37593			4.04306
3.37175																	3.06793								4.85279
2.87966																	2.42984								2.98717
4.07266																	1.54604								3.39451
4.17052																	3.19502								2.24034
3.69204																	3.60383								2.63159
2.14164																									1.87515
3.92773																									2.87263
3.62679																									2.99413
4.29079																									1.4535
3.86303																									1.66454
3.36484																									1.58914
3.56307																									3.19848
3.19072																									2.40461
2.63411																									1.24307
4.18075																									2.9386
4.67636																									2.48747
3.60505																									1.40767
3.88346																									4.59833
4.2973																									1.35908
2.62842																									3.17563
4.13332																									1.41284
2.71652																									2.83604
3.55282
2.346
2.90576
4.5679
4.17528
3.95442
4.0987
4.57533
4.21843
4.38239
4.19121
3.07934
3.57424
3.92188
3.19702
3.85532
2.77416
3.54709
3.39409

## Sheet: Fig 4c
Relative nuclear cross-section size (Nuclear size/Rhabdomeral size)
LacZ	eGFP-Mu2	eGFP-Mu2+TER94WT	eGFP-Mu2+TER94-RNAi
1.88226	2.46623	2.61574	4.11178
2.04346	2.90581	2.13324	2.41613
2.17437	2.34814	2.57828	2.43717
1.68301	3.60235	1.91468	2.81855
1.93574	2.27352	1.47751	4.32208
1.9736	3.04224	2.78409	2.16856
2.24152	2.74919	3.23416	5.48072
1.80242	4.08139	2.12902	2.49246
1.71144	2.00948	3.95952	2.42745
1.68009	2.56473	3.9286	3.26204
2.21702	3.021	1.70796	5.61341
2.34242	2.14891	1.55196	2.0908
1.75913	1.6812	1.44661	6.71929
2.05172	2.83523	3.39496	2.66828
2.31939	2.89855	2.2698	6.1268
1.97957	4.33833	3.03254	4.01122
1.81769	2.101	2.53757	1.94581
1.73759	3.59656	2.7181	2.09252
1.98517	1.60991	1.9229	3.34179
1.92994	4.1613	2.97321	1.74113
1.54774	4.43375	2.39482	3.45166
2.38356	2.05548	2.07646	5.85471
2.00952	2.73073	1.97891	5.30996
1.63312	2.74084	1.94494	5.61182
1.8363	3.57374	2.22436	2.96398
1.715	2.23364	1.6887	2.22348
2.21738	3.27729	3.36036	3.13445
1.60787	2.40182	2.42935	1.78784
1.73786	3.6546	2.33397	5.08917
2.87637	2.72411	1.49166	1.64071
2.0929	2.33062	3.0311	5.30833
1.47	2.00752	5.38044	5.79124
1.51426	2.92372	2.30403	4.44607
2.01997	4.6097	4.80145	4.93263
1.94198	3.84871	2.36657	4.99498
1.63374	2.55308	2.8058	5.28591
1.9287	2.9261	4.7933	3.91854
2.60847	2.79886	3.46188	1.53874
1.97495	3.63184	2.52476	6.25213
1.70256	2.89101	3.53758	4.22544
1.99168	2.4437	4.25705	1.79548
2.53189	3.17843	4.34152	2.95715
2.03405	2.13971	2.98442	2.60224
2.35078	3.62757	4.54716	2.60301
2.22438	3.64689	3.52021	2.38154
2.08233	2.73686	2.22895	2.8502
2.03922	2.93733	3.09889	1.90807
2.86463	2.20875	3.32658	4.90179
2.3079	2.27746	3.59481	5.40599
2.29791	2.68299	5.10406	5.85087
2.2049	3.35327	2.63543	5.40595
2.40222	3.1934	2.18377	2.87775
1.82462	2.35089	1.64477	5.34477
2.03744	2.07692	3.64251	3.82972
2.12143	3.75255	2.40683	5.24346
2.23404	2.28272	2.11547	2.05392
2.69477	2.52002	2.31249	3.35278
1.61654	2.55928	3.03247	2.99568
2.53997	3.81358	3.28434	2.95099
2.03737	3.92118	3.54147	4.13351
1.46135	2.91392	2.26479	2.47635
1.73188	1.1278	2.47662	2.16583
2.2177	2.90929	2.31273	4.02503
2.75691	2.07174	3.45503	2.56037
2.77296	1.8438	2.13395	4.35574
3.14968	2.91886	4.56283	4.32155
2.06936	1.91622	4.29346	3.28592
2.2805	2.69051	2.47706	5.30366
2.32482	2.59433	2.55299	2.68431
2.69403	2.54091	2.40211	3.61846
3.207	1.97292	3.85758	3.70511
2.4251	1.40056	3.11834	5.98137
2.17221	2.74334	1.97885	4.38091
2.07996	3.23768	3.2739	4.66424
2.60054	3.07682	2.20883	3.524
2.83754	2.62857	2.90753	3.24501
2.56952	2.92783	1.96354	3.43826
2.46953	2.55959	3.08251	2.96871
1.93454	2.39411	3.20465	4.15183
2.41211	4.29983	2.45899	4.49132
2.41532	3.26211	2.62682	4.14654
2.3428	4.01859	1.68446	5.33941
3.33113	3.79907	1.46262	4.28459
2.90033	4.88827	2.8372	5.56517
2.82695	2.76036	1.87497	6.52134
3.37591	1.67027	0.935956	7.03665
2.88813	2.73136	2.15449	3.56747
2.8458	2.45439	3.7068	3.65763
2.92709	3.64471	1.67619	3.35915
2.58452	3.84085	1.11435	4.49446
2.88391	3.52908	2.57278	4.46465
3.04279	2.3916	3.11248	5.23619
2.81007	2.05476	3.73082	4.50297
2.6052	3.74886	1.90221	6.57721
2.6697	2.89555	1.81374	2.42175
3.062	3.78619	0.877105	3.16724
2.85497	2.32911	1.21667	2.20523
3.11075	3.71157	3.33228	4.26328
2.71658	3.89352	3.91334	6.52354
2.83603	4.01065	3.03985	3.83577
2.56308	3.06859	3.43588	4.28647
2.29497	3.18256	2.67143	5.24512
2.74694	3.20589	3.32522	4.98151
2.91188	2.81023	2.56297	5.83662
2.70568	2.52152	1.88856	4.21423
3.28307	1.83003	1.68881	2.56578
3.3073	2.40973	2.29245	2.52444
3.85667	2.57449	2.35535	2.07253
2.44212	2.29449	0.887865	4.00577
2.55073	2.54005	1.37521	2.67668
2.76254	2.4744	2.59005	2.73216
2.41155	2.67032	2.92362	5.44471
2.64249	3.06014	1.78927	3.79242
2.83602	2.69068	1.83972	3.96287
3.10848	2.55284	2.22498	5.04162
2.21049	2.2816	1.77364	2.28785
2.66982	2.19913	1.20887	1.69376
2.99173	2.81919	2.83519	2.45279
2.1515	3.00273	2.36534	5.81331
2.4956	2.92294	2.18591	3.45439
2.79321	3.08239	3.48942	4.31507
3.27302	2.66124	1.6606	5.73595
2.49148	2.87926	1.34065	4.62412
3.11249	2.15882	1.73349	4.90508
3.32849	4.52134	1.84308	5.34941
2.6262	2.67368	2.62336	4.74712
	3.23942	2.28059	5.03862
	3.84177	1.60871	4.0529
	2.48435	2.39223	6.27215
	1.87259	2.81758	5.07802
	2.71511	1.75838	4.94758
	3.02989	1.79669	6.36605
	2.75502	1.88517	2.2
	2.6209	1.58649	1.95045
	3.73055	2.63196	4.81633
	3.51004	1.95651	5.65978
	4.04392	2.34376	5.02606
	3.27723	2.94505	4.95197
	2.18236	3.51883	4.33449
	2.75629	2.03884	2.54812
	3.04251	2.34272	3.17543
	3.30911	2.76151	3.14943
	2.41185	1.24891	2.19716
	2.58407	1.57463	2.56549
	2.56677	2.78208	5.39309
	3.38048	3.08078	4.31586
	2.78379	1.36531	1.77481
	2.80755	1.96369	3.10484
	2.63401	1.91416	6.75942
	4.74168	1.54302	2.92498
	3.30977	3.08825	5.88898
	3.05285	2.00805	4.56597
	3.66133		2.66228
	2.60817		2.45646
	2.43239		4.45948
	2.65854		2.88616
	2.89766		6.02671
	2.61226		2.68926
	2.86829		3.78096
	3.0991		2.87261
	2.71226		6.71062
	2.63701		6.57403
	3.87975		5.27477
	2.10663		2.47783
	1.98363		4.30404
	2.33458		4.1375
	3.00365		4.87953
	2.82883		5.1981
	3.44803		2.62937
	3.02814		5.02
	2.89532		3.56208
	2.56252		3.57495
	3.35074		3.10657
	2.11314		3.12325
	3.46158		4.24079
	2.44823		1.99549
	3.2728		4.07553
	2.45868		4.46929
	3.08543		2.15897
	2.54255		2.37072
	3.08131		2.22629
	2.22779		2.10094
	3.89226		2.74413
	2.6051		3.80371
	2.66145		3.23494
	3.26806		7.67034
	3.59721		2.52733
	5.30661		3.22835
	3.24514		3.68124
	2.12011		2.71351
	2.45511		3.15202
	4.29049		4.30512
	2.10224		4.6187
	3.41537		3.70841
	2.4884		2.46721
	2.01584		3.68742
	4.25198		2.73485
	3.00902		3.67649
	2.74872		2.21403
	2.30175		4.86995
	2.55023		6.58231
	3.30656		3.71652
	2.95025		4.24918
	5.48029		2.90156
	2.4095		4.43032
	2.57655		7.08981
	2.0265		2.39922
	3.59516		1.66113
	2.94939		2.66622
	2.50087		3.73482
	2.83267		5.79128
	4.04835		4.64199
	3.20307		2.09626
	2.70797		2.74624
	2.60334		1.77787
	2.7468		6.08943
	4.33427		6.78058
	3.35928		7.20401
	3.28883		4.93356
	3.39741		6.90326
	3.09151		4.77728
	2.73351		4.80238
	3.14029		4.32946
	2.71513		3.8107
	2.58181		3.64185
	3.1887		4.09766
	2.57188		3.5611
	2.82224		4.22537
	5.23404		5.39047
	2.53655		1.47306
	3.18051		3.29033
	2.37793		2.55426
	4.12714		4.0975
	2.57244		5.65215
	4.59608		2.92935
	3.35389		7.35963
	3.06135		6.73934
	2.28825		4.77727
	2.67718		2.54983
	2.63692		3.18704
	2.62286		1.92755
	3.64445		2.31327
	3.28927		3.16376
	4.29133		3.92593
	4.18113		5.59307
	3.78291		4.17203
	3.27562		2.14582
	4.34987		4.69491
	5.26354		5.95528
	3.64714		2.80912
	3.49784		2.82196
	3.36748		4.72121
	2.52287		2.9298
	4.43236		2.85329
	3.65624		4.59992
	3.42432		3.59257
	4.73693		2.63549
	3.4678		4.57302
	2.40616		6.91089
	2.77947		3.33007
	3.19435		3.96554
	5.66749
	4.05394
	3.34163
	3.45911
	3.7948
	3.40537
	4.43972
	2.73564
	4.74614
	3.77905
	2.91541
	4.72449
	3.40421
	2.8934
	3.62363
	2.88583

[truncated: 30 more sheets: Fig 4d, Fig 4e, Fig 4g, Fig 4h, Fig 4i, Fig 4j, Fig 4k, Fig 5a, Fig 5b, Fig 5c, Fig 5d, Fig 5e, Fig 5g, Fig 6c, Fig 6e, Fig 6f, Fig 6g, Fig 6h, Fig 6i, Fig 6j …]
